# Supplementary material for: Poly[bis­(μ2-4,4′-bipyridine)bis­(3-nitro­benzoato)cobalt(II)]
Source: Acta Crystallogr Sect E Struct Rep Online. 2009 Oct 3;65(Pt 11):m1302–3. doi: 10.1107/S1600536809039786 (PMC2971117; doi:10.1107/S1600536809039786)
Supplement: Supplementary file 1 [file e-65-m1302-sup1.cif]

##############################################################################
###                                                                        ###
###        Electronic paper (Acta Crystallographica Section E)             ###
###                                                                        ###
##############################################################################
#                                                                            #
# This CIF contains the data in a paper accepted for publication in Acta     #
# Crystallographica Section E. It conforms to the requirements of Notes      #
# for Authors for Section E, and has been peer reviewed under the auspices   #
# of the IUCr Commission on Journals.                                        #
#                                                                            #
# Full details of the Crystallographic Information File format               #
# are given in the paper "The Crystallographic Information File (CIF):       #
# a New Standard Archive File for Crystallography" by S. R. Hall, F. H.      #
# Allen and I. D. Brown [Acta Cryst. (1991), A47, 655-685].                  #
#                                                                            #
# The current version of the core CIF dictionary is obtainable from          #
# ftp://ftp.iucr.org/pub/cif_core.dic. The current version number is 2.4.    #
#                                                                            #
# Software is freely available for graphical display of the structure(s) in  #
# this CIF.  For information consult the CIF home page http://www.iucr.org/  #
# cif/home.html                                                              #
#                                                                            #
# This file may be used for bona fide research purposes within the           #
# scientific community so long as proper attribution is given to the journal # 
# article from which it was obtained.                                        #
#                                                                            #
##############################################################################
                                             
data_I
_audit_creation_method     SHELXL-97
_chemical_name_systematic
;
Poly[bis(\m~2~-4,4'-bipyridine)bis(3-nitrobenzoato)cobalt(II)]
;
_chemical_name_common     ?
_chemical_formula_moiety     'C34 H24 Co N6 O8'
_chemical_formula_sum     'C34 H24 Co N6 O8 '
_chemical_formula_iupac     '[Co (C7 H4 N O4)2 (C10 H8 N2)2]'
_chemical_formula_weight     703.52
_chemical_melting_point     ?
_symmetry_cell_setting     monoclinic
_symmetry_space_group_name_H-M     'C 2/c'
_symmetry_space_group_name_hall     '-C 2yc'
loop_
    _symmetry_equiv_pos_as_xyz
    'x, y, z'
    '-x, y, -z+1/2'
    'x+1/2, y+1/2, z'
    '-x+1/2, y+1/2, -z+1/2'
    '-x, -y, -z'
    'x, -y, z-1/2'
    '-x+1/2, -y+1/2, -z'
    'x+1/2, -y+1/2, z-1/2'
_cell_length_a     18.2074(15)
_cell_length_b     11.4717(8)
_cell_length_c     15.0543(12)
_cell_angle_alpha     90.00
_cell_angle_beta     94.661(2)
_cell_angle_gamma     90.00
_cell_volume     3134.0(4)
_cell_formula_units_Z     4
_cell_measurement_reflns_used     6091
_cell_measurement_theta_min     2.245
_cell_measurement_theta_max     28.118
_cell_measurement_temperature     295(2)
_exptl_crystal_description     columnar
_exptl_crystal_colour     pink
_exptl_crystal_size_max     0.40
_exptl_crystal_size_mid     0.25
_exptl_crystal_size_min     0.15
_exptl_crystal_density_diffrn     1.491
_exptl_crystal_density_meas     ?
_exptl_crystal_density_method     'not measured'
_exptl_crystal_F_000     1444
_exptl_absorpt_coefficient_mu     0.612
_exptl_absorpt_correction_type     multi-scan
_exptl_absorpt_process_details     '(SADABS; Bruker, 2008)'
_exptl_absorpt_correction_T_min     0.7919
_exptl_absorpt_correction_T_max     0.9138
_exptl_special_details
;
;
_diffrn_ambient_temperature     295(2)
_diffrn_radiation_type     MoK\a
_diffrn_radiation_wavelength     0.71073
_diffrn_radiation_source     'fine-focus sealed tube'
_diffrn_radiation_monochromator     graphite
_diffrn_measurement_device_type     'Bruker APEXII CCD'
_diffrn_measurement_method     '\f and \w'
_diffrn_detector_area_resol_mean     8.3333
_diffrn_reflns_number     13056
_diffrn_reflns_av_R_equivalents     0.0228
_diffrn_reflns_av_sigmaI/netI     0.0213
_diffrn_reflns_theta_min     2.10
_diffrn_reflns_theta_max     28.25
_diffrn_reflns_theta_full     28.25
_diffrn_measured_fraction_theta_max     0.995
_diffrn_measured_fraction_theta_full     0.995
_diffrn_reflns_limit_h_min     -24
_diffrn_reflns_limit_h_max     23
_diffrn_reflns_limit_k_min     -8
_diffrn_reflns_limit_k_max     15
_diffrn_reflns_limit_l_min     -19
_diffrn_reflns_limit_l_max     20
_refine_special_details
;
Refinement of <i>F</i>^2^ against ALL reflections. The weighted <i>R</i>-factor
<i>wR</i> and goodness of fit <i>S</i> are based on <i>F</i>^2^, conventional
<i>R</i>-factors <i>R</i> are based on <i>F</i>, with <i>F</i> set to zero for
negative <i>F</i>^2^. The threshold expression of <i>F</i>^2^ >
\s(<i>F</i>^2^) is used only for calculating <i>R</i>-factors(gt) <i>etc</i>.
and is not relevant to the choice of reflections for refinement.
<i>R</i>-factors based on <i>F</i>^2^ are statistically about twice as large
as those based on <i>F</i>, and <i>R</i>- factors based on ALL data will be
even larger.
;
_reflns_number_total     3861
_reflns_number_gt     3389
_reflns_threshold_expression     I>2\s(I)
_refine_ls_structure_factor_coef     Fsqd
_refine_ls_matrix_type     full
_refine_ls_R_factor_all     0.0356
_refine_ls_R_factor_gt     0.0299
_refine_ls_wR_factor_gt     0.0804
_refine_ls_wR_factor_ref     0.0848
_refine_ls_goodness_of_fit_ref     1.032
_refine_ls_restrained_S_all     1.032
_refine_ls_number_reflns     3861
_refine_ls_number_parameters     243
_refine_ls_number_restraints     0
_refine_ls_hydrogen_treatment     constr
_refine_ls_weighting_scheme     calc
_refine_ls_weighting_details
         'calc w=1/[\s^2^(Fo^2^)+(0.0451P)^2^+1.8393P] where P=(Fo^2^+2Fc^2^)/3'
_atom_sites_solution_hydrogens     geom
_atom_sites_solution_primary     direct
_atom_sites_solution_secondary     difmap
_refine_ls_shift/su_max     0.002
_refine_ls_shift/su_mean     0.000
_refine_diff_density_max     0.291
_refine_diff_density_min     -0.253
_refine_ls_extinction_method     none
_refine_ls_extinction_coef     ?
loop_
    _atom_type_symbol
    _atom_type_description
    _atom_type_scat_dispersion_real
    _atom_type_scat_dispersion_imag
    _atom_type_scat_source
    'C' 'C' 0.0033 0.0016
                         'International Tables Vol C Tables 4.2.6.8 and 6.1.1.4'
    'H' 'H' 0.0000 0.0000
                         'International Tables Vol C Tables 4.2.6.8 and 6.1.1.4'
    'N' 'N' 0.0061 0.0033
                         'International Tables Vol C Tables 4.2.6.8 and 6.1.1.4'
    'O' 'O' 0.0106 0.0060
                         'International Tables Vol C Tables 4.2.6.8 and 6.1.1.4'
    'Co' 'Co' 0.3494 0.9721
                         'International Tables Vol C Tables 4.2.6.8 and 6.1.1.4'
_computing_data_collection     'APEX2 (Bruker, 2008)'
_computing_cell_refinement     'SAINT (Bruker, 2008)'
_computing_data_reduction     'SAINT (Bruker, 2008)'
_computing_structure_solution     'SHELXS97 (Sheldrick, 2008)'
_computing_structure_refinement     'SHELXL97 (Sheldrick, 2008)'
_computing_molecular_graphics     'DIAMOND (Brandenburg, 2009)'
_computing_publication_material     'SHELXL97 (Sheldrick, 2008)'
loop_
    _atom_site_type_symbol
    _atom_site_label
    _atom_site_fract_x
    _atom_site_fract_y
    _atom_site_fract_z
    _atom_site_U_iso_or_equiv
    _atom_site_adp_type
    _atom_site_calc_flag
    _atom_site_refinement_flags
    _atom_site_occupancy
    _atom_site_disorder_assembly
    _atom_site_disorder_group
    Co Co1 0.5000 1.191582(19) 1.2500 0.02382(8) Uani d S 1 . .
    O O1 0.57262(6) 1.18588(9) 1.15246(7) 0.0354(2) Uani d . 1 . .
    O O2 0.55038(8) 1.25715(13) 1.01478(8) 0.0558(3) Uani d . 1 . .
    O O3 0.81068(14) 1.0206(2) 0.83179(16) 0.1227(9) Uani d . 1 . .
    O O4 0.70904(15) 1.1028(2) 0.79153(13) 0.1102(8) Uani d . 1 . .
    N N1 0.5000 1.38167(14) 1.2500 0.0311(3) Uani d S 1 . .
    N N2 0.5000 0.99916(13) 1.2500 0.0300(3) Uani d S 1 . .
    N N3 0.40427(7) 1.19830(9) 1.15518(8) 0.0298(2) Uani d . 1 . .
    N N4 0.75458(14) 1.06877(18) 0.84869(16) 0.0765(6) Uani d . 1 . .
    C C1 0.58770(8) 1.20319(12) 1.07270(10) 0.0330(3) Uani d . 1 . .
    C C2 0.66071(9) 1.15062(13) 1.05012(10) 0.0347(3) Uani d . 1 . .
    C C3 0.67493(10) 1.13700(14) 0.96153(11) 0.0427(4) Uani d . 1 . .
    H H3A 0.6406 1.1601 0.9158 0.051 Uiso calc R 1 . .
    C C4 0.74128(12) 1.08841(15) 0.94287(13) 0.0517(5) Uani d . 1 . .
    C C5 0.79520(11) 1.05707(17) 1.00796(16) 0.0590(5) Uani d . 1 . .
    H H5A 0.8399 1.0267 0.9930 0.071 Uiso calc R 1 . .
    C C6 0.78115(11) 1.07189(17) 1.09553(15) 0.0548(5) Uani d . 1 . .
    H H6A 0.8169 1.0522 1.1407 0.066 Uiso calc R 1 . .
    C C7 0.71369(9) 1.11618(14) 1.11679(12) 0.0435(4) Uani d . 1 . .
    H H7A 0.7039 1.1229 1.1762 0.052 Uiso calc R 1 . .
    C C8 0.49826(9) 1.44210(12) 1.17370(10) 0.0359(3) Uani d . 1 . .
    H H8A 0.4975 1.4011 1.1203 0.043 Uiso calc R 1 . .
    C C9 0.49748(9) 1.56253(12) 1.17056(10) 0.0370(3) Uani d . 1 . .
    H H9A 0.4953 1.6012 1.1161 0.044 Uiso calc R 1 . .
    C C10 0.5000 1.62512(16) 1.2500 0.0317(4) Uani d S 1 . .
    C C11 0.5000 1.75431(16) 1.2500 0.0314(4) Uani d S 1 . .
    C C12 0.5282(4) 0.9374(4) 1.1858(3) 0.0383(11) Uani d P 0.68(2) . 1
    H H12 0.5490 0.9779 1.1406 0.046 Uiso calc PR 0.68(2) . 1
    C C13 0.5285(4) 0.8176(4) 1.1825(3) 0.0402(11) Uani d P 0.68(2) . 1
    H H13 0.5477 0.7793 1.1351 0.048 Uiso calc PR 0.68(2) . 1
    C C12' 0.5517(9) 0.9382(10) 1.2151(18) 0.060(4) Uani d P 0.32(2) . 2
    H H12' 0.5890 0.9784 1.1896 0.071 Uiso calc PR 0.32(2) . 2
    C C13' 0.5538(10) 0.8169(9) 1.2143(19) 0.068(5) Uani d P 0.32(2) . 2
    H H13' 0.5920 0.7785 1.1892 0.082 Uiso calc PR 0.32(2) . 2
    C C14 0.40078(8) 1.15400(14) 1.07344(10) 0.0362(3) Uani d . 1 . .
    H H14A 0.4399 1.1087 1.0574 0.043 Uiso calc R 1 . .
    C C15 0.34177(8) 1.17185(14) 1.01086(10) 0.0369(3) Uani d . 1 . .
    H H15A 0.3422 1.1395 0.9543 0.044 Uiso calc R 1 . .
    C C16 0.28195(7) 1.23815(12) 1.03276(9) 0.0281(3) Uani d . 1 . .
    C C17 0.28502(9) 1.28120(15) 1.11918(10) 0.0386(3) Uani d . 1 . .
    H H17A 0.2458 1.3239 1.1381 0.046 Uiso calc R 1 . .
    C C18 0.34630(9) 1.26053(15) 1.17697(10) 0.0381(3) Uani d . 1 . .
    H H18A 0.3474 1.2915 1.2341 0.046 Uiso calc R 1 . .
loop_
    _atom_site_aniso_label
    _atom_site_aniso_U_11
    _atom_site_aniso_U_22
    _atom_site_aniso_U_33
    _atom_site_aniso_U_12
    _atom_site_aniso_U_13
    _atom_site_aniso_U_23
    Co1 0.02889(14) 0.01737(12) 0.02410(13) 0.000 -0.00451(9) 0.000
    O1 0.0408(6) 0.0355(5) 0.0300(5) -0.0014(4) 0.0041(4) 0.0005(4)
    O2 0.0581(8) 0.0690(9) 0.0398(7) 0.0156(7) 0.0004(6) 0.0141(6)
    O3 0.1288(19) 0.144(2) 0.1065(16) 0.0236(16) 0.0775(15) -0.0159(14)
    O4 0.137(2) 0.150(2) 0.0493(10) 0.0023(16) 0.0364(12) -0.0075(12)
    N1 0.0420(9) 0.0187(7) 0.0316(8) 0.000 -0.0024(7) 0.000
    N2 0.0347(8) 0.0192(7) 0.0354(9) 0.000 -0.0011(7) 0.000
    N3 0.0314(6) 0.0275(6) 0.0293(6) 0.0021(4) -0.0044(5) -0.0009(4)
    N4 0.0978(16) 0.0672(12) 0.0717(13) -0.0167(11) 0.0522(13) -0.0103(10)
    C1 0.0392(7) 0.0287(7) 0.0307(7) -0.0045(6) 0.0006(6) 0.0000(5)
    C2 0.0435(8) 0.0259(6) 0.0352(7) -0.0049(6) 0.0064(6) 0.0022(6)
    C3 0.0555(10) 0.0350(8) 0.0389(8) -0.0080(7) 0.0121(7) 0.0018(6)
    C4 0.0668(12) 0.0365(8) 0.0559(11) -0.0120(8) 0.0305(9) -0.0021(7)
    C5 0.0527(11) 0.0418(9) 0.0863(15) 0.0012(8) 0.0290(11) 0.0038(10)
    C6 0.0469(10) 0.0475(10) 0.0699(13) 0.0050(8) 0.0040(9) 0.0080(9)
    C7 0.0486(9) 0.0386(8) 0.0434(9) 0.0020(7) 0.0042(7) 0.0044(7)
    C8 0.0541(9) 0.0223(6) 0.0304(7) 0.0012(6) -0.0016(6) -0.0023(5)
    C9 0.0573(9) 0.0219(6) 0.0315(7) 0.0014(6) 0.0009(6) 0.0038(5)
    C10 0.0404(10) 0.0184(8) 0.0361(10) 0.000 0.0026(8) 0.000
    C11 0.0418(10) 0.0178(8) 0.0342(10) 0.000 0.0010(8) 0.000
    C12 0.058(3) 0.0214(12) 0.0374(18) -0.0007(16) 0.0131(15) 0.0017(11)
    C13 0.063(3) 0.0222(13) 0.0373(18) 0.0007(16) 0.0180(15) -0.0022(11)
    C12' 0.052(6) 0.024(3) 0.107(12) -0.001(4) 0.035(7) 0.009(6)
    C13' 0.062(7) 0.024(3) 0.126(14) 0.012(4) 0.050(8) 0.008(6)
    C14 0.0291(7) 0.0399(8) 0.0382(8) 0.0062(6) -0.0050(6) -0.0108(6)
    C15 0.0316(7) 0.0464(8) 0.0315(7) 0.0052(6) -0.0048(6) -0.0132(6)
    C16 0.0278(6) 0.0288(6) 0.0270(6) 0.0008(5) -0.0028(5) 0.0014(5)
    C17 0.0379(8) 0.0490(9) 0.0281(7) 0.0165(7) -0.0030(6) -0.0023(6)
    C18 0.0414(8) 0.0461(8) 0.0254(7) 0.0123(7) -0.0055(6) -0.0040(6)
_geom_special_details
;
All e.s.d.'s (except the e.s.d. in the dihedral angle between two l.s. planes)
are estimated using the full covariance matrix. The cell e.s.d.'s are taken
into account individually in the estimation of e.s.d.'s in distances, angles
and torsion angles; correlations between e.s.d.'s in cell parameters are only
used when they are defined by crystal symmetry. An approximate (isotropic)
treatment of cell e.s.d.'s is used for estimating e.s.d.'s involving l.s.
planes.
;
loop_
    _geom_bond_atom_site_label_1
    _geom_bond_atom_site_label_2
    _geom_bond_site_symmetry_2
    _geom_bond_distance
    _geom_bond_publ_flag
    Co1 O1 . 2.0553(11) ?
    Co1 O1 2_657 2.0553(11) ?
    Co1 N3 . 2.1627(12) ?
    Co1 N3 2_657 2.1627(12) ?
    Co1 N1 . 2.1807(16) ?
    Co1 N2 . 2.2074(16) ?
    O1 C1 . 1.2689(18) ?
    O2 C1 . 1.2283(19) ?
    O3 N4 . 1.206(3) ?
    O4 N4 . 1.210(3) ?
    N1 C8 . 1.3398(16) ?
    N1 C8 2_657 1.3398(16) ?
    N2 C12' . 1.315(12) ?
    N2 C12' 2_657 1.315(12) ?
    N2 C12 2_657 1.334(5) ?
    N2 C12 . 1.334(5) ?
    N3 C14 . 1.3280(18) ?
    N3 C18 . 1.3370(19) ?
    N4 C4 . 1.475(3) ?
    C1 C2 . 1.523(2) ?
    C2 C3 . 1.388(2) ?
    C2 C7 . 1.392(2) ?
    C3 C4 . 1.380(3) ?
    C3 H3A . 0.9300 ?
    C4 C5 . 1.377(3) ?
    C5 C6 . 1.374(3) ?
    C5 H5A . 0.9300 ?
    C6 C7 . 1.390(2) ?
    C6 H6A . 0.9300 ?
    C7 H7A . 0.9300 ?
    C8 C9 . 1.3824(19) ?
    C8 H8A . 0.9300 ?
    C9 C10 . 1.3925(17) ?
    C9 H9A . 0.9300 ?
    C10 C9 2_657 1.3925(17) ?
    C10 C11 . 1.482(3) ?
    C11 C13' 1_565 1.359(12) ?
    C11 C13' 2_667 1.359(11) ?
    C11 C13 2_667 1.384(5) ?
    C11 C13 1_565 1.384(5) ?
    C12 C13 . 1.375(7) ?
    C12 H12 . 0.9300 ?
    C13 C11 1_545 1.384(5) ?
    C13 H13 . 0.9300 ?
    C12' C13' . 1.392(16) ?
    C12' H12' . 0.9300 ?
    C13' C11 1_545 1.359(11) ?
    C13' H13' . 0.9300 ?
    C14 C15 . 1.385(2) ?
    C14 H14A . 0.9300 ?
    C15 C16 . 1.390(2) ?
    C15 H15A . 0.9300 ?
    C16 C17 . 1.388(2) ?
    C16 C16 7_577 1.488(2) ?
    C17 C18 . 1.379(2) ?
    C17 H17A . 0.9300 ?
    C18 H18A . 0.9300 ?
loop_
    _geom_angle_atom_site_label_1
    _geom_angle_atom_site_label_2
    _geom_angle_atom_site_label_3
    _geom_angle_site_symmetry_1
    _geom_angle_site_symmetry_3
    _geom_angle
    _geom_angle_publ_flag
    O1 Co1 O1 . 2_657 176.35(6) ?
    O1 Co1 N3 . . 93.46(5) ?
    O1 Co1 N3 2_657 . 86.68(5) ?
    O1 Co1 N3 . 2_657 86.67(5) ?
    O1 Co1 N3 2_657 2_657 93.46(5) ?
    N3 Co1 N3 . 2_657 175.92(6) ?
    O1 Co1 N1 . . 91.82(3) ?
    O1 Co1 N1 2_657 . 91.82(3) ?
    N3 Co1 N1 . . 87.96(3) ?
    N3 Co1 N1 2_657 . 87.96(3) ?
    O1 Co1 N2 . . 88.18(3) ?
    O1 Co1 N2 2_657 . 88.18(3) ?
    N3 Co1 N2 . . 92.04(3) ?
    N3 Co1 N2 2_657 . 92.04(3) ?
    N1 Co1 N2 . . 180.0000(10)
                             ?
    C1 O1 Co1 . . 150.73(10) ?
    C8 N1 C8 . 2_657 117.69(17) ?
    C8 N1 Co1 . . 121.16(8) ?
    C8 N1 Co1 2_657 . 121.16(8) ?
    C12' N2 C12' . 2_657 115.7(10) ?
    C12' N2 C12 . 2_657 109.7(5) ?
    C12' N2 C12 2_657 . 109.7(5) ?
    C12 N2 C12 2_657 . 115.9(4) ?
    C12' N2 Co1 . . 122.1(5) ?
    C12' N2 Co1 2_657 . 122.1(5) ?
    C12 N2 Co1 2_657 . 122.1(2) ?
    C12 N2 Co1 . . 122.1(2) ?
    C14 N3 C18 . . 116.89(12) ?
    C14 N3 Co1 . . 124.98(10) ?
    C18 N3 Co1 . . 117.84(9) ?
    O3 N4 O4 . . 122.7(2) ?
    O3 N4 C4 . . 118.7(3) ?
    O4 N4 C4 . . 118.5(2) ?
    O2 C1 O1 . . 126.93(15) ?
    O2 C1 C2 . . 118.91(14) ?
    O1 C1 C2 . . 114.15(13) ?
    C3 C2 C7 . . 119.26(15) ?
    C3 C2 C1 . . 119.56(14) ?
    C7 C2 C1 . . 121.18(14) ?
    C4 C3 C2 . . 118.41(17) ?
    C4 C3 H3A . . 120.8 ?
    C2 C3 H3A . . 120.8 ?
    C3 C4 C5 . . 123.09(18) ?
    C3 C4 N4 . . 118.2(2) ?
    C5 C4 N4 . . 118.7(2) ?
    C6 C5 C4 . . 118.21(18) ?
    C6 C5 H5A . . 120.9 ?
    C4 C5 H5A . . 120.9 ?
    C5 C6 C7 . . 120.21(19) ?
    C5 C6 H6A . . 119.9 ?
    C7 C6 H6A . . 119.9 ?
    C2 C7 C6 . . 120.74(17) ?
    C2 C7 H7A . . 119.6 ?
    C6 C7 H7A . . 119.6 ?
    N1 C8 C9 . . 123.08(14) ?
    N1 C8 H8A . . 118.5 ?
    C9 C8 H8A . . 118.5 ?
    C8 C9 C10 . . 119.11(14) ?
    C8 C9 H9A . . 120.4 ?
    C10 C9 H9A . . 120.4 ?
    C9 C10 C9 . 2_657 117.92(17) ?
    C9 C10 C11 . . 121.04(9) ?
    C9 C10 C11 2_657 . 121.04(9) ?
    C13' C11 C13' 1_565 2_667 116.3(9) ?
    C13' C11 C13 1_565 2_667 109.8(6) ?
    C13' C11 C13 2_667 1_565 109.8(6) ?
    C13 C11 C13 2_667 1_565 116.7(4) ?
    C13' C11 C10 1_565 . 121.9(4) ?
    C13' C11 C10 2_667 . 121.9(5) ?
    C13 C11 C10 2_667 . 121.7(2) ?
    C13 C11 C10 1_565 . 121.7(2) ?
    N2 C12 C13 . . 124.0(4) ?
    N2 C12 H12 . . 118.0 ?
    C13 C12 H12 . . 118.0 ?
    C12 C13 C11 . 1_545 119.7(4) ?
    C12 C13 H13 . . 120.2 ?
    C11 C13 H13 1_545 . 120.2 ?
    N2 C12' C13' . . 123.8(10) ?
    N2 C12' H12' . . 118.1 ?
    C13' C12' H12' . . 118.1 ?
    C11 C13' C12' 1_545 . 120.2(9) ?
    C11 C13' H13' 1_545 . 119.9 ?
    C12' C13' H13' . . 119.9 ?
    N3 C14 C15 . . 123.34(13) ?
    N3 C14 H14A . . 118.3 ?
    C15 C14 H14A . . 118.3 ?
    C14 C15 C16 . . 119.93(13) ?
    C14 C15 H15A . . 120.0 ?
    C16 C15 H15A . . 120.0 ?
    C17 C16 C15 . . 116.37(12) ?
    C17 C16 C16 . 7_577 121.74(15) ?
    C15 C16 C16 . 7_577 121.89(16) ?
    C18 C17 C16 . . 119.94(13) ?
    C18 C17 H17A . . 120.0 ?
    C16 C17 H17A . . 120.0 ?
    N3 C18 C17 . . 123.48(14) ?
    N3 C18 H18A . . 118.3 ?
    C17 C18 H18A . . 118.3 ?
data_global
_journal_date_recd_electronic     2009-09-26
_journal_date_accepted     2009-09-30
_journal_name_full     'Acta Crystallographica, Section E'
_journal_year     2009
_journal_volume     65
_journal_issue     11
_journal_page_first     m1302
_journal_page_last     m1303
_journal_paper_category     QM
_journal_coeditor_code     NC2159
_publ_contact_author_name     'Chia-Her Lin'
_publ_contact_author_address
; Department of Chemistry
  Chung-Yuan Christian University
  Chung-Li 320
  Taiwan R.O.C.
;
_publ_contact_author_email     chiaher@cycu.edu.tw
_publ_contact_author_fax     '886 3 265 3399'
_publ_contact_author_phone     '886 3 265 3315'
_publ_section_title
;
Poly[bis(\m~2~-4,4'-bipyridine)bis(3-nitrobenzoato)cobalt(II)]
;
loop_
    _publ_author_name
    _publ_author_footnote
    _publ_author_address
    'Pei-Hsuan Chiang' .
; Department of Chemistry
  Chung-Yuan Christian University
  Chung-Li 320
  Taiwan
;
    'Shih-Chen Hsu' .
; Department of Chemistry
  Chung-Yuan Christian University
  Chung-Li 320
  Taiwan
;
    'Chia-Her Lin' .
; Department of Chemistry
  Chung-Yuan Christian University
  Chung-Li 320
  Taiwan
;
