# Supplementary material for: Poly[bis­(μ2-4,4′-bipyridine)bis­(3-nitro­benzoato)cobalt(II)]
Source: Acta Crystallogr Sect E Struct Rep Online. 2009 Oct 3;65(Pt 11):m1302–3. doi: 10.1107/S1600536809039786 (PMC2971117; doi:10.1107/S1600536809039786)
Supplement: Supplementary file 2 [file e-65-m1302-Isup2.hkl]

# 
# h,k,l, Fc-squared, Fo-squared, sigma(Fo-squared) and status flag 
# 
data_I
_shelx_title ' SC95_3_0m in C2/c' 
_shelx_refln_list_code          4 
_shelx_F_calc_maximum      352.64 
_exptl_crystal_F_000      1444.00 
_reflns_d_resolution_high  0.7508 
 
loop_ 
 _symmetry_equiv_pos_as_xyz 
 'x, y, z' 
 '-x, y, -z+1/2' 
 'x+1/2, y+1/2, z' 
 '-x+1/2, y+1/2, -z+1/2' 
 '-x, -y, -z' 
 'x, -y, z-1/2' 
 '-x+1/2, -y+1/2, -z' 
 'x+1/2, -y+1/2, z-1/2' 
 
_cell_length_a    18.2074 
_cell_length_b    11.4717 
_cell_length_c    15.0543 
_cell_angle_alpha  90.000 
_cell_angle_beta   94.661 
_cell_angle_gamma  90.000 
 
_shelx_F_squared_multiplier     1.000 
 
loop_ 
 _refln_index_h 
 _refln_index_k 
 _refln_index_l 
 _refln_F_squared_calc 
 _refln_F_squared_meas 
 _refln_F_squared_sigma 
 _refln_observed_status 
   2   0   0     1698.52     1991.45     22.85 o 
   4   0   0   124354.12   108795.62   1616.08 o 
   6   0   0    19238.66    19768.26    369.42 o 
   8   0   0     3769.42     3670.17     90.85 o 
  10   0   0    19604.44    19603.27    299.92 o 
  12   0   0    13954.25    14125.67    223.68 o 
  14   0   0    11810.84    11423.90    186.91 o 
  16   0   0        6.87       -0.61      9.65 o 
  18   0   0     4967.46     4922.81     98.26 o 
  20   0   0     2655.46     2599.05    125.88 o 
  22   0   0      687.18      597.65     47.07 o 
  24   0   0      882.56      767.31     55.82 o 
   1   1   0     7119.08     7191.13     69.81 o 
   3   1   0     1062.41     1053.32      9.77 o 
   5   1   0     9696.59     9770.28     94.67 o 
   7   1   0      725.54      778.09     13.95 o 
   9   1   0     1459.66     1472.52     23.25 o 
  11   1   0        3.58       -3.95      3.95 o 
  13   1   0      181.90      156.16     11.06 o 
  15   1   0      794.27      699.63     18.72 o 
  17   1   0        5.84       -4.26      6.38 o 
  19   1   0        8.19        7.22      8.15 o 
  21   1   0        4.27       -1.20      8.84 o 
  23   1   0        0.32      -10.78     10.78 o 
   2   2   0    22292.53    23071.82    157.23 o 
   4   2   0    13101.74    13398.40    116.41 o 
   6   2   0     1366.66     1504.36     20.92 o 
   8   2   0      212.80      239.77      7.89 o 
  10   2   0       21.91       23.22      8.60 o 
  12   2   0     1755.90     1617.66     27.34 o 
  14   2   0     1726.09     1750.53     32.07 o 
  16   2   0      591.20      561.56     17.50 o 
  18   2   0      754.82      763.57     21.99 o 
  20   2   0      264.15      283.68     18.51 o 
  22   2   0      162.70      171.02     18.25 o 
   1   3   0    79700.38    73603.86   1313.20 o 
   3   3   0    10061.42    11046.47     84.97 o 
   5   3   0     4157.36     4238.56     44.80 o 
   7   3   0      315.22      403.46      8.57 o 
   9   3   0     1144.80     1001.52     17.85 o 
  11   3   0     7616.04     7355.55     86.87 o 
  13   3   0     3831.88     3594.10     49.64 o 
  15   3   0        6.27        1.84      5.98 o 
  17   3   0       80.35       89.89      9.52 o 
  19   3   0      721.07      777.88     32.08 o 
  21   3   0      172.77      196.76     17.24 o 
  23   3   0      131.75      172.71     14.81 o 
   0   4   0        7.35        4.25      2.81 o 
   2   4   0     4937.45     4968.44     44.74 o 
   4   4   0       65.72       72.86      2.77 o 
   6   4   0       85.45       98.76      4.51 o 
   8   4   0      293.21      318.21      9.08 o 
  10   4   0       15.95        1.71      4.08 o 
  12   4   0      469.23      362.06     12.70 o 
  14   4   0      480.04      526.97     16.08 o 
  16   4   0        0.86       -0.11      6.25 o 
  18   4   0        9.44        9.03      8.96 o 
  20   4   0       14.62        3.58      9.44 o 
  22   4   0       78.80       88.66     12.82 o 
   1   5   0    39872.67    42986.77    423.35 o 
   3   5   0    32997.22    34362.09    295.79 o 
   5   5   0       93.56       78.78      3.77 o 
   7   5   0     8665.55     8698.69    114.92 o 
   9   5   0     6407.10     6438.51     75.20 o 
  11   5   0    11007.55    10883.71    132.71 o 
  13   5   0     6378.27     6075.97     97.99 o 
  15   5   0     1316.89     1285.67     31.16 o 
  17   5   0      659.71      660.66     23.80 o 
  19   5   0      815.42      794.25     27.98 o 
  21   5   0      790.23      775.56     29.69 o 
   0   6   0      393.21      530.65     27.81 o 
   2   6   0     7517.38     8257.77     74.22 o 
   4   6   0     9629.09    11076.53    117.40 o 
   6   6   0     1954.59     2048.30     24.73 o 
   8   6   0       43.71       53.16      4.07 o 
  10   6   0      851.29      882.51     21.02 o 
  12   6   0     3480.38     3297.82     98.00 o 
  14   6   0       17.86       19.27      7.53 o 
  16   6   0       82.52       71.70     10.94 o 
  18   6   0        7.22       13.68     11.61 o 
  20   6   0      121.89      113.60     23.53 o 
  22   6   0        6.11       12.04     12.01 o 
   1   7   0      108.54      114.76      4.01 o 
   3   7   0     5968.16     6153.72     57.13 o 
   5   7   0     1600.50     1741.34     20.50 o 
   7   7   0        4.30        3.05      3.48 o 
   9   7   0      168.06      161.02      9.44 o 
  11   7   0      402.03      359.56     14.68 o 
  13   7   0        2.35       -3.28      8.76 o 
  15   7   0       66.36       63.80     12.31 o 
  17   7   0       11.84       11.94     11.59 o 
  19   7   0      182.69      187.58     16.80 o 
  21   7   0      187.45      243.33     21.34 o 
   0   8   0     9243.83     9428.18    156.45 o 
   2   8   0     6815.37     7176.03     69.90 o 
   4   8   0     2733.02     2613.05     33.29 o 
   6   8   0       11.78       19.19      3.63 o 
   8   8   0     1942.62     1877.66     34.28 o 
  10   8   0     1651.83     1595.29     37.83 o 
  12   8   0     2032.55     2047.22     47.91 o 
  14   8   0      477.29      476.25     27.84 o 
  16   8   0      332.40      366.42     18.77 o 
  18   8   0       10.90       -9.22      9.22 o 
  20   8   0      286.40      294.57     20.17 o 
   1   9   0      380.47      428.21      8.14 o 
   3   9   0        3.86        3.95      3.35 o 
   5   9   0      850.87      818.46     16.15 o 
   7   9   0      560.88      524.64     16.33 o 
   9   9   0     1876.25     1867.73     35.98 o 
  11   9   0       31.77       45.19      8.79 o 
  13   9   0        0.40        0.71      8.86 o 
  15   9   0      136.28      134.33     13.44 o 
  17   9   0       20.47       21.63     12.06 o 
  19   9   0       16.48       21.01     11.51 o 
   0  10   0      166.64      184.00     11.49 o 
   2  10   0     1679.70     1897.45     27.82 o 
   4  10   0      611.35      654.67     14.28 o 
   6  10   0      226.19      209.26     10.62 o 
   8  10   0      630.58      620.98     18.78 o 
  10  10   0     1457.36     1458.58     32.06 o 
  12  10   0      569.60      563.05     31.12 o 
  14  10   0      418.66      461.67     38.64 o 
  16  10   0      427.65      447.26     21.90 o 
  18  10   0       11.39        2.74     10.59 o 
   1  11   0     4484.07     4206.77     53.15 o 
   3  11   0     2890.44     2639.16     36.91 o 
   5  11   0     1240.46     1107.04     23.66 o 
   7  11   0      849.56      829.60     26.29 o 
   9  11   0     1326.86     1165.59     36.08 o 
  11  11   0      641.85      661.82     22.44 o 
  13  11   0     1426.35     1374.92     52.14 o 
  15  11   0      808.08      873.68     29.27 o 
   0  12   0       11.83       18.61      6.85 o 
   2  12   0      308.58      305.45     16.77 o 
   4  12   0       11.00       11.35      5.40 o 
   6  12   0       35.76       24.54      6.69 o 
   8  12   0        1.40        1.57      7.19 o 
  10  12   0     1029.66      957.90     26.27 o 
  12  12   0       26.57       33.10     10.64 o 
  14  12   0       59.50       75.87     12.44 o 
   1  13   0      969.05     1042.74     21.05 o 
   3  13   0      568.46      684.11     24.50 o 
   5  13   0      132.05      139.50     13.92 o 
   7  13   0        5.26        4.09      8.07 o 
   9  13   0      412.09      390.90     18.61 o 
  11  13   0      170.61      161.70     13.35 o 
   2  14   0      184.62      175.13     27.36 o 
   4  14   0       60.48       66.73     11.26 o 
   6  14   0       23.93        9.34     14.23 o 
   8  14   0        7.03       10.95     10.93 o 
   3  15   0      131.01      111.65     26.27 o 
 -23   1   1      400.17      444.54     29.79 o 
 -21   1   1      493.41      501.84     17.84 o 
 -19   1   1      975.49      960.24     27.61 o 
 -17   1   1      150.86      148.23     11.38 o 
 -15   1   1     2799.79     2686.67     41.72 o 
 -13   1   1     7133.19     6834.90     83.46 o 
 -11   1   1    12321.26    12217.22    136.95 o 
  -9   1   1     5865.30     5791.30     68.54 o 
  -7   1   1      425.46      576.67     11.60 o 
  -5   1   1     5862.65     6487.87     64.32 o 
  -3   1   1     1091.16     1239.80     10.02 o 
  -1   1   1    13858.82    13959.16    108.88 o 
   1   1   1    42336.25    40470.42    337.90 o 
   3   1   1       47.08       29.22      1.76 o 
   5   1   1     3187.09     3167.39     33.68 o 
   7   1   1     4140.49     3939.21     47.48 o 
   9   1   1     2080.45     1990.70     33.48 o 
  11   1   1     1288.19     1161.67     21.60 o 
  13   1   1     4688.39     4503.35     59.37 o 
  15   1   1       31.93       15.54      6.42 o 
  17   1   1     1124.61     1121.73     25.85 o 
  19   1   1     1307.24     1352.47     30.63 o 
  21   1   1      114.87      125.58     12.75 o 
  23   1   1      110.68      118.17     16.33 o 
 -24   2   1      123.99      136.82     32.84 o 
 -22   2   1      509.69      500.37     20.84 o 
 -20   2   1      293.13      298.50     15.58 o 
 -18   2   1       54.80       39.47      6.97 o 
 -16   2   1       47.60       48.59      7.92 o 
 -14   2   1     1919.13     1869.79     31.85 o 
 -12   2   1     4390.07     4392.13     57.17 o 
 -10   2   1    10096.43    10645.35    137.97 o 
  -8   2   1      383.48      302.01     10.27 o 
  -6   2   1       42.25       67.82      3.60 o 
  -4   2   1       12.04       20.51      4.28 o 
  -2   2   1    11500.73    11102.51     85.80 o 
   0   2   1      410.23      553.55     12.32 o 
   2   2   1    11672.48    12070.97    112.78 o 
   4   2   1     6667.35     7060.42     76.16 o 
   6   2   1      323.29      354.01     17.38 o 
   8   2   1      893.24      818.39     15.18 o 
  10   2   1     2579.67     2505.75     35.42 o 
  12   2   1     1070.16     1013.93     20.66 o 
  14   2   1     2058.93     2081.98     34.27 o 
  16   2   1      179.89      159.66     10.51 o 
  18   2   1     1594.46     1612.75     32.79 o 
  20   2   1      188.07      193.45     13.78 o 
  22   2   1       21.07       11.84     11.34 o 
 -23   3   1        5.96       -8.76      8.76 o 
 -21   3   1       40.46       47.78     10.66 o 
 -19   3   1      451.84      432.08     20.43 o 
 -17   3   1      267.19      250.77     12.98 o 
 -15   3   1     1101.25     1045.06     19.42 o 
 -13   3   1      514.09      487.26     14.55 o 
 -11   3   1      790.83      728.65     27.02 o 
  -9   3   1      433.08      374.05     13.11 o 
  -7   3   1     1904.81     2260.24     26.60 o 
  -5   3   1     1163.94     1265.85     16.12 o 
  -3   3   1    56392.69    54663.00    441.76 o 
  -1   3   1   103281.23    89817.73   2908.46 o 
   1   3   1    11736.48    12721.06    103.29 o 
   3   3   1    35417.38    35508.46    327.86 o 
   5   3   1     1839.04     1889.75     21.99 o 
   7   3   1      109.25       97.30      8.53 o 
   9   3   1     1089.56     1037.49     18.80 o 
  11   3   1      287.15      315.73     10.93 o 
  13   3   1     1722.68     1621.44     28.56 o 
  15   3   1      560.99      517.84     16.51 o 
  17   3   1      199.88      210.32     12.53 o 
  19   3   1       12.28       15.11     12.48 o 
  21   3   1       17.08        5.57      9.89 o 
  23   3   1      117.85      120.10     16.41 o 
 -22   4   1      889.77     1036.51     48.74 o 
 -20   4   1      476.00      473.98     19.53 o 
 -18   4   1      144.13      158.87     15.64 o 
 -16   4   1      234.78      244.82     12.69 o 
 -14   4   1     1216.05     1170.29     19.50 o 
 -12   4   1     8894.96     8997.81     92.71 o 
 -10   4   1     5652.54     5554.93     67.01 o 
  -8   4   1     5393.31     5290.00     79.56 o 
  -6   4   1     2106.31     2616.77     46.01 o 
  -4   4   1     9069.86     9069.38     75.13 o 
  -2   4   1     4212.84     4040.65     41.45 o 
   0   4   1    36435.95    36378.23    639.19 o 
   2   4   1    18967.74    18608.98    161.58 o 
   4   4   1      949.26      887.23     18.51 o 
   6   4   1     2952.17     2792.29     38.18 o 
   8   4   1     1390.06     1416.35     21.98 o 
  10   4   1     3399.21     3315.78     44.03 o 
  12   4   1     5537.19     5479.87     68.66 o 
  14   4   1      476.22      462.60     15.21 o 
  16   4   1     2759.49     2635.96     42.66 o 
  18   4   1      547.29      631.58     24.01 o 
  20   4   1      730.73      742.62     27.58 o 
  22   4   1       65.28       61.09     16.63 o 
 -21   5   1      221.26      225.81     18.31 o 
 -19   5   1       85.38       98.75     11.56 o 
 -17   5   1       95.37       80.33      9.96 o 
 -15   5   1       26.72        7.53     12.16 o 
 -13   5   1      181.25      151.55      9.33 o 
 -11   5   1      892.60      892.49     18.52 o 
  -9   5   1      984.89     1138.93     23.04 o 
  -7   5   1      158.91      181.14      6.02 o 
  -5   5   1     2672.86     2769.41     28.47 o 
  -3   5   1     5844.33     6143.12     51.86 o 
  -1   5   1     3888.49     3884.20     67.48 o 
   1   5   1     1023.61     1391.84     15.86 o 
   3   5   1     1665.42     1692.31     17.45 o 
   5   5   1     1489.47     1649.05     28.47 o 
   7   5   1      497.20      571.82     12.31 o 
   9   5   1      671.55      687.52     14.55 o 
  11   5   1      277.58      265.70     10.62 o 
  13   5   1       25.77       24.28      6.53 o 
  15   5   1      776.57      767.55     30.24 o 
  17   5   1       50.45       34.66     10.11 o 
  19   5   1      532.89      533.00     31.74 o 
  21   5   1       12.91        9.64     14.18 o 
 -22   6   1      244.11      260.89     20.01 o 
 -20   6   1      338.67      369.47     28.50 o 
 -18   6   1      127.80      120.15     15.02 o 
 -16   6   1      231.69      243.48     13.34 o 
 -14   6   1      824.80      883.63     21.83 o 
 -12   6   1     2921.38     2896.80     49.06 o 
 -10   6   1     4591.67     4426.38     55.12 o 
  -8   6   1     1828.87     1770.12     22.62 o 
  -6   6   1     3064.92     2914.34     30.66 o 
  -4   6   1     2067.60     2354.06     22.49 o 
  -2   6   1    10854.22    11454.74    125.91 o 
   0   6   1     1231.41     1287.55     61.99 o 
   2   6   1     1450.19     1308.27     15.86 o 
   4   6   1     5872.61     6057.94     51.28 o 
   6   6   1      729.39      877.14     13.15 o 
   8   6   1      784.81      820.24     13.81 o 
  10   6   1     1988.27     1950.04     29.32 o 
  12   6   1     3057.56     2935.61     49.49 o 
  14   6   1      707.43      646.23     39.38 o 
  16   6   1     1222.93     1163.32     37.93 o 
  18   6   1      271.23      292.81     21.67 o 
  20   6   1       46.81       60.75     16.25 o 
  22   6   1      329.57      377.66     27.86 o 
 -21   7   1      584.80      655.30     27.95 o 
 -19   7   1       25.75       21.20     11.08 o 
 -17   7   1      356.24      354.52     19.29 o 
 -15   7   1      279.12      284.34     16.35 o 
 -13   7   1     2623.48     2722.55     49.72 o 
 -11   7   1     4357.04     4192.35     64.00 o 
  -9   7   1     4579.11     4610.97     58.88 o 
  -7   7   1     1027.75     1034.72     16.25 o 
  -5   7   1     1440.36     1303.36     17.16 o 
  -3   7   1     2805.72     3016.91     31.08 o 
  -1   7   1     4735.13     4733.89     56.20 o 
   1   7   1     3871.57     4050.15     51.02 o 
   3   7   1     1116.64     1069.06     20.07 o 
   5   7   1      161.44      143.01      4.70 o 
   7   7   1      361.40      353.92      9.06 o 
   9   7   1      984.90     1071.46     32.03 o 
  11   7   1     3871.26     3809.28    112.20 o 
  13   7   1      766.12      774.88     52.54 o 
  15   7   1     1958.52     1835.76     48.37 o 
  17   7   1     1034.13     1063.80     37.13 o 
  19   7   1      456.73      514.13     29.38 o 
  21   7   1      220.80      204.83     18.94 o 
 -20   8   1       19.32       -0.66     11.25 o 
 -18   8   1       49.96       54.23     17.92 o 
 -16   8   1        2.07        3.08      9.36 o 
 -14   8   1       12.19       15.42      8.45 o 
 -12   8   1        0.35        7.45      7.16 o 
 -10   8   1       94.17       78.42      9.20 o 
  -8   8   1      384.06      355.61     13.44 o 
  -6   8   1       37.02       58.96      4.84 o 
  -4   8   1       31.74       23.87      2.93 o 
  -2   8   1      251.42      290.49      7.19 o 
   0   8   1        4.76        4.92      2.27 o 
   2   8   1     1091.24     1127.22     14.36 o 
   4   8   1       44.50       63.34      6.20 o 
   6   8   1       34.55       35.94      5.24 o 
   8   8   1      381.21      375.83     22.99 o 
  10   8   1      646.66      668.11     23.52 o 
  12   8   1      117.28      113.60     13.68 o 
  14   8   1       80.14       76.73     13.09 o 
  16   8   1       90.65      102.83     15.08 o 
  18   8   1       17.12       41.33     14.18 o 
  20   8   1       18.87        6.27     11.27 o 
 -19   9   1      178.34      193.88     23.25 o 
 -17   9   1      279.60      289.07     20.66 o 
 -15   9   1      512.47      574.57     22.66 o 
 -13   9   1     1592.45     1538.14     35.34 o 
 -11   9   1     3146.70     3160.14     54.73 o 
  -9   9   1     2301.78     2184.65     39.90 o 
  -7   9   1     5280.35     5194.25     75.20 o 
  -5   9   1       98.93      131.31      5.58 o 
  -3   9   1     5296.54     5367.26     56.18 o 
  -1   9   1     2052.98     2022.62     23.58 o 
   1   9   1     4220.87     4378.98     42.68 o 
   3   9   1     1715.99     1780.17     20.85 o 
   5   9   1     1815.12     1861.75     28.01 o 
   7   9   1       30.34       34.04      7.32 o 
   9   9   1     1314.30     1363.76     34.38 o 
  11   9   1     3301.07     3218.57     91.95 o 
  13   9   1      902.84      875.51     30.51 o 
  15   9   1     1926.74     1898.04    108.91 o 
  17   9   1      656.50      687.25     26.99 o 
  19   9   1      241.34      247.51     19.06 o 
 -18  10   1       21.33       10.38     12.51 o 
 -16  10   1      111.82      146.03     14.58 o 
 -14  10   1     1075.63     1099.37     64.34 o 
 -12  10   1      683.63      686.70     23.28 o 
 -10  10   1      867.79      853.02     24.10 o 
  -8  10   1      223.26      252.33     12.59 o 
  -6  10   1     1032.11      988.54     23.76 o 
  -4  10   1      276.34      280.58      9.08 o 
  -2  10   1     1197.62     1226.79     17.03 o 
   0  10   1      626.72      681.85     13.81 o 
   2  10   1       15.32       25.28      5.66 o 
   4  10   1      715.81      798.46     14.20 o 
   6  10   1      233.48      236.13     11.47 o 
   8  10   1      114.41      113.99      9.65 o 
  10  10   1      376.85      415.19     26.40 o 
  12  10   1      286.75      308.00     16.00 o 
  14  10   1      289.21      306.54     17.64 o 
  16  10   1       93.85       71.42     12.61 o 
  18  10   1      417.52      468.87     29.71 o 
 -15  11   1       93.17      101.06     13.55 o 
 -13  11   1      148.99      156.87     13.55 o 
 -11  11   1      417.31      450.59     22.02 o 
  -9  11   1     1693.32     1571.09     33.29 o 
  -7  11   1      238.59      239.43     12.33 o 
  -5  11   1      848.58      782.96     18.77 o 
  -3  11   1      651.28      573.03     12.94 o 
  -1  11   1     2216.00     2014.20     34.44 o 
   1  11   1     1993.37     1865.69     29.70 o 
   3  11   1     1936.16     1832.47     28.40 o 
   5  11   1      784.91      713.03     18.64 o 
   7  11   1       18.14       11.79      7.54 o 
   9  11   1      623.51      636.20     28.06 o 
  11  11   1      692.16      674.40     31.45 o 
  13  11   1      392.97      393.67     24.34 o 
  15  11   1      625.37      691.59     38.91 o 
 -14  12   1      705.38      740.34     26.90 o 
 -12  12   1      748.78      754.57     24.95 o 
 -10  12   1      114.82      134.20     11.66 o 
  -8  12   1     2371.50     2184.13     47.37 o 
  -6  12   1        6.52        7.97      6.01 o 
  -4  12   1      299.98      276.26     10.86 o 
  -2  12   1     1031.71      973.21     18.08 o 
   0  12   1     2008.69     1995.49     29.91 o 
   2  12   1     1255.82     1337.20     23.33 o 
   4  12   1     1095.43     1113.60     23.69 o 
   6  12   1     1203.66     1238.84     30.24 o 
   8  12   1       21.77       21.36      7.66 o 
  10  12   1     1104.46     1028.18     27.76 o 
  12  12   1      482.21      483.39     20.47 o 
  14  12   1      296.47      320.07     18.54 o 
 -11  13   1       21.47       41.82      9.72 o 
  -9  13   1      211.05      165.08     11.74 o 
  -7  13   1      114.78      119.09     21.34 o 
  -5  13   1       68.59       82.25     12.55 o 
  -3  13   1       17.30       12.45      8.45 o 
  -1  13   1      179.94      158.05     11.27 o 
   1  13   1      169.87      158.71     11.69 o 
   3  13   1       11.80       10.34      5.74 o 
   5  13   1      161.64      154.96     12.27 o 
   7  13   1       17.64        4.39      7.35 o 
   9  13   1        4.82        6.79      8.14 o 
  11  13   1        0.02        0.07      8.44 o 
  -8  14   1      797.93      792.61     32.61 o 
  -6  14   1       95.09       73.43     15.87 o 
  -4  14   1      173.80      156.40     14.75 o 
  -2  14   1      238.41      213.13     22.44 o 
   0  14   1      866.91      810.00     48.16 o 
   2  14   1      507.38      576.85     41.59 o 
   4  14   1      386.57      336.03     19.22 o 
   6  14   1      201.87      210.39     48.71 o 
   8  14   1      162.82      224.49     18.62 o 
  -3  15   1       60.80       81.00     24.08 o 
 -24   0   2      766.16      838.46     59.11 o 
 -22   0   2     1355.93     1361.67     68.96 o 
 -20   0   2     1476.94     1403.60     34.95 o 
 -18   0   2       13.49       10.35      8.20 o 
 -16   0   2     4404.79     4370.76     69.23 o 
 -14   0   2     8351.64     8133.52    112.68 o 
 -12   0   2     7896.26     7763.66    105.74 o 
 -10   0   2    34358.50    35370.21    435.37 o 
  -8   0   2    10402.85    10126.62    130.39 o 
  -6   0   2    13569.50    13939.63    213.98 o 
  -4   0   2    18476.94    18412.27    226.83 o 
  -2   0   2   114350.21    93939.93   1441.71 o 
   0   0   2    11120.61    11297.50    169.50 o 
   2   0   2    97304.59    90886.99    959.54 o 
   4   0   2   115964.93   105481.79   2445.87 o 
   6   0   2    47134.46    46123.28    864.18 o 
   8   0   2    48093.56    48992.19    726.01 o 
  10   0   2     7774.66     7745.34    127.71 o 
  12   0   2     5896.33     6179.80    107.97 o 
  14   0   2     2431.48     2628.12     81.00 o 
  16   0   2     8516.69     8576.34    149.77 o 
  18   0   2     2063.06     2112.18     55.30 o 
  20   0   2      666.79      640.11     30.84 o 
  22   0   2      384.58      340.82     25.40 o 
 -23   1   2       98.94      134.08     16.80 o 
 -21   1   2       13.57       15.75      9.94 o 
 -19   1   2       45.87       32.57      6.77 o 
 -17   1   2        0.67       -4.69      4.69 o 
 -15   1   2       31.93       33.28      5.28 o 
 -13   1   2      378.99      415.50     10.61 o 
 -11   1   2     1326.82     1480.73     25.48 o 
  -9   1   2     1084.04     1175.70     15.87 o 
  -7   1   2    10494.42    11053.06     99.42 o 
  -5   1   2        8.41        2.49      1.57 o 
  -3   1   2       12.14       29.53      1.29 o 
  -1   1   2     1635.92     1778.90     13.93 o 
   1   1   2     1626.08     1739.21     14.56 o 
   3   1   2    10018.60    10178.72     89.15 o 
   5   1   2     2663.16     2506.13     31.20 o 
   7   1   2       41.19      103.42      5.60 o 
   9   1   2     1188.98     1186.94     24.65 o 
  11   1   2        4.88        4.47      4.58 o 
  13   1   2     1418.72     1422.84     30.49 o 
  15   1   2     2693.72     2678.97     42.28 o 
  17   1   2       34.76       19.02      7.76 o 
  19   1   2      207.07      197.42     13.65 o 
  21   1   2        0.58       -8.04      8.04 o 
  23   1   2        1.81       -9.29     11.28 o 
 -24   2   2      135.14      139.02     21.67 o 
 -22   2   2       51.37       34.75     10.29 o 
 -20   2   2      305.77      333.13     14.34 o 
 -18   2   2      262.45      253.72     16.88 o 
 -16   2   2      381.83      336.54     10.70 o 
 -14   2   2     1125.33     1166.43     18.56 o 
 -12   2   2     2729.13     2746.11     31.61 o 
 -10   2   2     3606.79     3403.00     39.15 o 
  -8   2   2     2991.31     2945.63     33.48 o 
  -6   2   2      993.77      967.98     11.40 o 
  -4   2   2     7186.00     7858.57     61.12 o 
  -2   2   2     5031.85     5161.72     42.72 o 
   0   2   2     3451.95     3940.07     29.30 o 
   2   2   2      484.35      594.03      6.90 o 
   4   2   2    10803.95    11006.24    102.65 o 
   6   2   2     2249.49     2031.95     27.36 o 
   8   2   2     5338.63     5205.12     62.12 o 
  10   2   2      525.22      472.01     14.95 o 
  12   2   2      813.56      770.69     17.78 o 
  14   2   2      361.17      344.57     13.40 o 
  16   2   2     1236.68     1348.47     28.32 o 
  18   2   2      591.80      566.95     22.92 o 
  20   2   2      110.78      109.96     12.02 o 
  22   2   2       10.18       23.06     11.57 o 
 -23   3   2      530.10      538.70     53.44 o 
 -21   3   2      312.35      312.81     21.80 o 
 -19   3   2       16.31       13.34      7.79 o 
 -17   3   2      162.89      191.67     10.50 o 
 -15   3   2     1178.05     1120.59     18.48 o 
 -13   3   2     1010.13     1010.24     16.10 o 
 -11   3   2     2383.88     2443.86     28.12 o 
  -9   3   2     5150.55     5092.96     49.72 o 
  -7   3   2     1623.91     2111.72     23.47 o 
  -5   3   2       23.83       26.03      3.72 o 
  -3   3   2    30042.49    29886.79    240.72 o 
  -1   3   2     2359.74     2613.16     27.87 o 
   1   3   2     6238.23     6485.30     57.85 o 
   3   3   2    14476.58    14965.09    120.04 o 
   5   3   2     4890.32     4696.90     45.69 o 
   7   3   2     1486.60     1408.35     29.23 o 
   9   3   2     2537.96     2481.34     34.47 o 
  11   3   2       32.11       20.91      5.00 o 
  13   3   2      175.97      172.91      9.71 o 
  15   3   2     3775.53     3741.65     67.94 o 
  17   3   2     1725.28     1712.32     33.08 o 
  19   3   2      128.41      130.09     15.80 o 
  21   3   2      192.66      182.79     22.19 o 
  23   3   2        7.81        9.70     12.61 o 
 -22   4   2      124.17      136.95     14.48 o 
 -20   4   2      358.09      365.73     17.50 o 
 -18   4   2       84.29       89.22     10.33 o 
 -16   4   2      100.78       93.91      8.25 o 
 -14   4   2        7.86       11.53      5.21 o 
 -12   4   2      684.28      774.87     16.03 o 
 -10   4   2      303.20      315.76     10.56 o 
  -8   4   2      481.56      452.15      9.14 o 
  -6   4   2     3950.41     4531.27     43.53 o 
  -4   4   2     8078.49     8627.51     77.46 o 
  -2   4   2      790.61      833.33     15.64 o 
   0   4   2      759.95      827.36     20.42 o 
   2   4   2      380.31      460.70      7.56 o 
   4   4   2      506.39      532.92      7.54 o 
   6   4   2     3520.75     3690.79     39.93 o 
   8   4   2      483.41      462.31     15.17 o 
  10   4   2      362.83      358.68     11.17 o 
  12   4   2     5031.14     4759.58     61.55 o 
  14   4   2      361.33      316.42     13.12 o 
  16   4   2      102.20       93.27      9.28 o 
  18   4   2      184.78      182.89     15.46 o 
  20   4   2       22.20       13.32     10.71 o 
  22   4   2        8.41       -0.58     13.09 o 
 -21   5   2      724.58      743.33     28.64 o 
 -19   5   2      473.21      469.86     19.07 o 
 -17   5   2     1203.16     1161.52     27.36 o 
 -15   5   2     2047.90     1919.90     34.74 o 
 -13   5   2     2573.32     2591.77     35.47 o 
 -11   5   2    10897.63    11180.20    114.24 o 
  -9   5   2     2742.21     2642.40     48.84 o 
  -7   5   2     9746.31    10104.57     91.56 o 
  -5   5   2      928.52      956.63     11.20 o 
  -3   5   2    21856.59    21967.19    191.34 o 
  -1   5   2    10518.06    11180.04    159.69 o 
   1   5   2    20771.37    21238.87    184.06 o 
   3   5   2    28751.71    29907.41    248.00 o 
   5   5   2    13455.53    14021.35    252.63 o 
   7   5   2     6951.90     7122.46     72.53 o 
   9   5   2     5900.94     5970.63     71.13 o 
  11   5   2     1226.49     1320.67     23.63 o 
  13   5   2     2293.12     2297.06     38.53 o 
  15   5   2     2089.12     2116.81     42.75 o 
  17   5   2     4376.11     4467.20     74.78 o 
  19   5   2      647.72      672.53     32.11 o 
  21   5   2      588.78      570.79     64.58 o 
 -22   6   2      382.24      443.37     52.13 o 
 -20   6   2       18.07       26.08     11.75 o 
 -18   6   2       14.78        3.93      9.60 o 
 -16   6   2      269.27      267.46     13.80 o 
 -14   6   2      251.56      276.38     13.59 o 
 -12   6   2      126.55      140.05      9.52 o 
 -10   6   2      771.34      756.21     20.67 o 
  -8   6   2      197.66      187.90      7.30 o 
  -6   6   2     4385.86     4917.22     52.18 o 
  -4   6   2    13453.35    13965.02    123.82 o 
  -2   6   2       43.46       19.41      3.87 o 
   0   6   2     1385.31     1382.39     33.82 o 
   2   6   2     4788.35     4792.47     70.31 o 
   4   6   2     3165.18     3332.63     32.63 o 
   6   6   2      107.50       88.26      6.72 o 
   8   6   2       47.88       45.48      6.16 o 
  10   6   2     1051.05     1047.85     19.73 o 
  12   6   2     1786.84     1773.07     35.16 o 
  14   6   2     1181.34     1092.83     27.76 o 
  16   6   2     1189.32     1173.53     43.78 o 
  18   6   2      279.25      288.69     21.63 o 
  20   6   2      115.64      101.55     17.40 o 
 -21   7   2       42.26       18.59     12.71 o 
 -19   7   2      173.57      204.75     16.97 o 
 -17   7   2      163.46      155.33     17.31 o 
 -15   7   2      125.22      126.78     12.35 o 
 -13   7   2      182.90      175.99     21.73 o 
 -11   7   2       11.67        2.22      5.83 o 
  -9   7   2      277.59      269.99     11.53 o 
  -7   7   2      127.25      143.92      7.49 o 
  -5   7   2     1387.22     1498.36     22.99 o 
  -3   7   2      781.86      916.40     13.86 o 
  -1   7   2     2071.18     2188.08     51.08 o 
   1   7   2     5222.09     5349.17     59.32 o 
   3   7   2      370.93      351.09      8.78 o 
   5   7   2     1496.63     1492.71     22.30 o 
   7   7   2     1173.10     1222.24     15.94 o 
   9   7   2      235.22      251.79     11.71 o 
  11   7   2     1602.79     1572.63     39.81 o 
  13   7   2        4.14        9.76     14.78 o 
  15   7   2      319.00      362.47     21.67 o 
  17   7   2       85.17      124.18     16.63 o 
  19   7   2      406.54      409.93     26.32 o 
  21   7   2        5.29      -12.04     18.61 o 
 -20   8   2       43.66       44.34     13.00 o 
 -18   8   2      129.54      146.29     15.26 o 
 -16   8   2      322.52      340.00     18.77 o 
 -14   8   2        9.68       19.48      8.67 o 
 -12   8   2      595.08      616.88     20.84 o 
 -10   8   2      703.83      670.97     23.73 o 
  -8   8   2       17.52       19.16      6.16 o 
  -6   8   2      387.97      402.08      9.02 o 
  -4   8   2      439.48      532.46      9.39 o 
  -2   8   2     3387.64     3462.31     44.60 o 
   0   8   2     4947.96     5032.41     58.72 o 
   2   8   2     7075.68     7409.14     85.58 o 
   4   8   2     6345.73     6557.33     93.99 o 
   6   8   2      798.18      855.31     22.82 o 
   8   8   2     1386.12     1484.94     34.80 o 
  10   8   2       26.12       21.61      8.88 o 
  12   8   2       51.85       71.76     11.61 o 
  14   8   2      242.89      226.77     17.40 o 
  16   8   2      418.45      427.37     23.99 o 
  18   8   2      837.91      922.58     36.76 o 
  20   8   2        6.02       -2.85     12.75 o 
 -19   9   2      101.70       99.09     15.13 o 
 -17   9   2      110.25      107.53     14.20 o 
 -15   9   2      131.35      115.23     12.94 o 
 -13   9   2      129.17      124.30     11.83 o 
 -11   9   2       90.60       74.42     10.09 o 
  -9   9   2       37.75       21.85      7.10 o 
  -7   9   2     1663.27     1513.11     29.49 o 
  -5   9   2       36.67       38.55      3.84 o 
  -3   9   2       51.06       45.55      6.51 o 
  -1   9   2      182.18      210.39     10.51 o 
   1   9   2        4.75       20.46      2.99 o 
   3   9   2      444.09      437.68     10.75 o 
   5   9   2      577.52      599.37     30.33 o 
   7   9   2       21.45       21.26      8.76 o 
   9   9   2      348.60      368.86     18.18 o 
  11   9   2      156.44      150.52     18.06 o 
  13   9   2        0.64        1.09      9.29 o 
  15   9   2        7.05       -8.21     10.06 o 
  17   9   2        8.02       -1.59     15.32 o 
  19   9   2        0.82        9.94     14.30 o 
 -18  10   2      445.06      466.90     23.96 o 
 -16  10   2        7.94       15.32     10.26 o 
 -14  10   2      288.97      275.85     25.29 o 
 -12  10   2      314.77      336.52     20.50 o 
 -10  10   2     1246.99     1194.97     31.04 o 
  -8  10   2      313.89      351.70     23.04 o 
  -6  10   2     1048.72      991.75     21.89 o 
  -4  10   2      433.46      470.43     15.90 o 
  -2  10   2      149.98      156.00      9.65 o 
   0  10   2     4039.34     4139.45     46.82 o 
   2  10   2     1086.27     1089.59     19.38 o 
   4  10   2      878.34      922.74     22.22 o 
   6  10   2     1472.32     1487.10     33.66 o 
   8  10   2       58.47       63.59     10.40 o 
  10  10   2      546.59      585.32     23.60 o 
  12  10   2      208.41      235.45     25.72 o 
  14  10   2      485.79      495.42     29.01 o 
  16  10   2      197.22      208.21     19.73 o 
 -15  11   2      435.79      415.11     21.12 o 
 -13  11   2      822.92      805.54     26.00 o 
 -11  11   2     1188.29     1187.51     30.20 o 
  -9  11   2     1507.57     1584.18     33.52 o 
  -7  11   2      979.16      908.14     21.99 o 
  -5  11   2     1263.37     1156.26     23.17 o 
  -3  11   2      461.34      383.80     14.97 o 
  -1  11   2     3480.41     3191.78     52.56 o 
   1  11   2     2255.90     2070.16     30.49 o 
   3  11   2     2598.12     2358.89     34.65 o 
   5  11   2     2461.34     2348.73     35.23 o 
   7  11   2     1824.80     1856.36     36.15 o 
   9  11   2      514.25      495.22     20.23 o 
  11  11   2     1085.93     1112.92     29.72 o 
  13  11   2      690.72      695.60     46.83 o 
  15  11   2      239.24      223.49     18.01 o 
 -14  12   2        1.04        3.87      9.63 o 
 -12  12   2      174.43      174.06     13.65 o 
 -10  12   2        3.61       -7.16      7.16 o 
  -8  12   2      510.09      437.23     16.31 o 
  -6  12   2       11.31       10.54      5.51 o 
  -4  12   2      324.44      278.90     17.59 o 
  -2  12   2       11.54        4.19      6.51 o 
   0  12   2      375.37      381.80     18.11 o 
   2  12   2       80.09       79.80      6.70 o 
   4  12   2       60.43       70.57      7.82 o 
   6  12   2       86.98      100.44      9.41 o 
   8  12   2       50.55       49.70      9.14 o 
  10  12   2       30.55       29.60      9.06 o 
  12  12   2        0.40       -1.05      8.33 o 
  14  12   2      121.96      102.15     13.30 o 
 -11  13   2      177.86      184.05     13.54 o 
  -9  13   2      319.65      384.78     37.22 o 
  -7  13   2      445.57      408.32     62.94 o 
  -5  13   2       30.70       40.50     10.93 o 
  -3  13   2       40.27       43.46     10.95 o 
  -1  13   2      526.69      506.33     21.67 o 
   1  13   2      941.41      933.86     24.70 o 
   3  13   2       89.94       83.50      6.74 o 
   5  13   2     1003.58     1079.77     25.39 o 
   7  13   2      181.76      195.45     12.30 o 
   9  13   2       90.00      105.27     14.40 o 
  11  13   2      160.24      169.96     13.67 o 
  -8  14   2      125.44      109.45     15.99 o 
  -6  14   2        3.79       -2.45     10.73 o 
  -4  14   2        2.91       -9.11      9.11 o 
  -2  14   2        4.76        5.73      9.28 o 
   0  14   2      263.10      242.35     32.84 o 
   2  14   2      134.86      152.87     40.50 o 
   4  14   2       14.94        4.58      9.43 o 
   6  14   2      317.56      301.39     19.70 o 
   8  14   2       31.59       23.22      8.75 o 
  -3  15   2       45.09       40.01     11.26 o 
   3  15   2       50.56       19.70     19.70 o 
 -23   1   3      165.15      163.96     17.48 o 
 -21   1   3      473.04      479.96     17.33 o 
 -19   1   3      154.71      116.83      8.49 o 
 -17   1   3      768.75      768.11     17.52 o 
 -15   1   3      648.99      660.46     14.13 o 
 -13   1   3     2336.98     2417.69     29.70 o 
 -11   1   3     2624.61     2506.15     34.02 o 
  -9   1   3     3498.42     3303.51     34.82 o 
  -7   1   3    36739.53    37353.91    323.17 o 
  -5   1   3     7135.84     7004.07     59.21 o 
  -3   1   3    36676.22    36049.11    290.12 o 
  -1   1   3     1200.32     1257.96     11.64 o 
   1   1   3     4115.86     4363.23     43.37 o 
   3   1   3       12.40       14.64      2.34 o 
   5   1   3     6688.46     5985.17     68.00 o 
   7   1   3    10334.32    10106.03    129.55 o 
   9   1   3       23.05       42.40      5.18 o 
  11   1   3     1128.22     1063.07     20.79 o 
  13   1   3       81.34       76.38      9.64 o 
  15   1   3     3114.31     2989.91     45.97 o 
  17   1   3     3467.37     3362.95     60.23 o 
  19   1   3      588.39      618.51     26.38 o 
  21   1   3      287.48      298.23     19.37 o 
  23   1   3        3.01        2.52     11.08 o 
 -22   2   3      202.21      196.01     14.74 o 
 -20   2   3       29.40       11.03      8.51 o 
 -18   2   3      273.21      267.71     12.39 o 
 -16   2   3      776.39      749.40     15.50 o 
 -14   2   3      566.03      557.51     12.75 o 
 -12   2   3     6166.95     6577.71     64.95 o 
 -10   2   3        4.23        3.63      2.90 o 
  -8   2   3    15706.54    16471.44    146.40 o 
  -6   2   3     1765.34     1781.56     16.89 o 
  -4   2   3    14212.21    14569.14    118.35 o 
  -2   2   3      661.53      692.32      9.07 o 
   0   2   3     7490.42     7967.70     65.34 o 
   2   2   3     3620.45     3691.04     34.55 o 
   4   2   3     1441.26     1439.17     18.01 o 
   6   2   3     9134.82     8944.34     99.61 o 
   8   2   3      838.91      708.58     14.78 o 
  10   2   3       10.25       15.04      4.41 o 
  12   2   3       32.85       46.19      7.43 o 
  14   2   3        3.52       11.15      6.48 o 
  16   2   3     4876.30     4830.56     66.88 o 
  18   2   3       38.06       56.41     13.90 o 
  20   2   3      467.16      475.32     19.82 o 
  22   2   3       79.79       61.20     17.31 o 
 -23   3   3        7.25       -9.51      9.51 o 
 -21   3   3      160.20      161.27     14.06 o 
 -19   3   3        2.64        5.72      7.90 o 
 -17   3   3        8.87       -0.41      5.59 o 
 -15   3   3      152.34      136.08      6.97 o 
 -13   3   3        2.17       -0.54      3.39 o 
 -11   3   3      140.78      116.55      5.27 o 
  -9   3   3       22.44        1.93      3.31 o 
  -7   3   3     3102.61     3303.12     33.98 o 
  -5   3   3     1232.21     1143.28     16.15 o 
  -3   3   3     1371.63     1548.43     15.30 o 
  -1   3   3     5856.73     5720.60     58.09 o 
   1   3   3     5651.24     5679.51     47.61 o 
   3   3   3      396.54      394.10      6.74 o 
   5   3   3      152.19      227.11      7.28 o 
   7   3   3     4102.92     4254.08     51.85 o 
   9   3   3      154.34      229.01      9.80 o 
  11   3   3      949.61      946.05     19.56 o 
  13   3   3        6.52        5.76      5.73 o 
  15   3   3      277.61      263.67     12.98 o 
  17   3   3      522.05      566.71     18.86 o 
  19   3   3      366.37      328.36     16.42 o 
  21   3   3       19.92       26.67     11.79 o 
  23   3   3       82.74       99.61     28.46 o 
 -22   4   3      301.43      288.70     20.01 o 
 -20   4   3       41.27       25.18      9.83 o 
 -18   4   3      475.07      491.03     18.93 o 
 -16   4   3     1073.36     1014.72     26.71 o 
 -14   4   3     2394.56     2468.86     34.95 o 
 -12   4   3     1409.07     1334.71     26.78 o 
 -10   4   3     6071.56     6039.09     65.51 o 
  -8   4   3      621.20      517.30     11.91 o 
  -6   4   3     8640.72     9069.46     82.21 o 
  -4   4   3    13522.16    13711.67    132.48 o 
  -2   4   3      483.43      498.25      8.89 o 
   0   4   3     2543.24     2388.67     23.74 o 
   2   4   3     4320.59     4131.98     35.72 o 
   4   4   3    17167.70    17590.20    141.55 o 
   6   4   3    15953.56    15731.11    169.52 o 
   8   4   3     4713.62     4444.00     54.72 o 
  10   4   3     2551.87     2427.23     59.09 o 
  12   4   3      960.83      894.53     19.80 o 
  14   4   3     3223.57     3373.95     49.36 o 
  16   4   3     1766.75     1793.98     36.97 o 
  18   4   3     2035.71     2065.16     45.29 o 
  20   4   3      530.19      583.13     25.61 o 
  22   4   3      138.16      141.26     20.50 o 
 -21   5   3       40.11       49.88     12.40 o 
 -19   5   3       56.72       50.63     10.49 o 
 -17   5   3      453.86      415.19     19.59 o 
 -15   5   3       75.42       62.63      8.69 o 
 -13   5   3      828.62      905.44     21.31 o 
 -11   5   3       87.50       81.99      7.02 o 
  -9   5   3      117.53      132.85      6.85 o 
  -7   5   3       16.12       17.99      2.81 o 
  -5   5   3      408.95      389.60      8.44 o 
  -3   5   3       74.10       71.58      3.57 o 
  -1   5   3       14.42       15.49      1.82 o 
   1   5   3      678.78      645.13     12.63 o 
   3   5   3    12661.00    13467.30    118.38 o 
   5   5   3     3397.62     3484.89     56.45 o 
   7   5   3     2100.26     1994.47     28.17 o 
   9   5   3      247.25      241.86      9.43 o 
  11   5   3        1.92       -2.82      4.77 o 
  13   5   3       98.36      115.83      8.99 o 
  15   5   3      774.23      730.94     23.55 o 
  17   5   3      118.55      113.85     13.05 o 
  19   5   3       77.89       96.59     28.46 o 
  21   5   3      156.30      165.31     20.90 o 
 -22   6   3       69.99       57.66     14.51 o 
 -20   6   3       57.10       79.64     14.07 o 
 -18   6   3      458.19      486.64     27.20 o 
 -16   6   3      157.16      175.55     11.99 o 
 -14   6   3     1488.78     1517.49     30.19 o 
 -12   6   3     1828.60     1728.90     30.66 o 
 -10   6   3     3107.63     3066.34     43.63 o 
  -8   6   3     1669.09     1524.99     32.71 o 
  -6   6   3     2790.83     2938.82     34.35 o 
  -4   6   3     8275.56     8619.90     78.36 o 
  -2   6   3      493.42      428.43     21.26 o 
   0   6   3     1605.30     1489.51     16.08 o 
   2   6   3      980.38      958.47     12.06 o 
   4   6   3     1424.36     1235.33     16.07 o 
   6   6   3     3275.94     3281.27     59.16 o 
   8   6   3     3387.46     3334.56     43.06 o 
  10   6   3      471.96      405.81     12.39 o 
  12   6   3      114.96       77.52      9.24 o 
  14   6   3      562.14      539.35     24.73 o 
  16   6   3      738.25      758.66     31.34 o 
  18   6   3     1012.90      922.31     36.38 o 
  20   6   3      886.19      875.70     37.15 o 
 -21   7   3       14.94       16.82     11.97 o 
 -19   7   3      324.84      321.71     19.71 o 
 -17   7   3      255.23      255.91     16.99 o 
 -15   7   3     1943.80     1940.19     42.11 o 
 -13   7   3      490.65      518.71     28.56 o 
 -11   7   3     4501.76     4246.80     57.56 o 
  -9   7   3     2592.88     2773.85     39.98 o 
  -7   7   3      422.91      384.52      9.75 o 
  -5   7   3     8874.84     9488.42     86.29 o 
  -3   7   3      324.53      340.49      9.66 o 
  -1   7   3      935.14      895.13     15.15 o 
   1   7   3     1376.87     1308.62     24.02 o 
   3   7   3     5924.31     6047.88     56.12 o 
   5   7   3     4277.21     4339.52     52.79 o 
   7   7   3     2579.16     2544.94     33.65 o 
   9   7   3     3800.64     3721.06    100.70 o 
  11   7   3      634.98      611.17     23.96 o 
  13   7   3      731.93      734.42     28.24 o 
  15   7   3      868.01      793.77     94.68 o 
  17   7   3      811.16      775.00     56.37 o 
  19   7   3      594.49      563.92     37.76 o 
 -20   8   3        7.41        6.33     11.51 o 
 -18   8   3       41.64       39.28     11.42 o 
 -16   8   3        4.00        7.07      9.10 o 
 -14   8   3        0.25       -0.45      7.70 o 
 -12   8   3      434.41      411.61     20.11 o 
 -10   8   3      100.23       98.87     12.73 o 
  -8   8   3       58.52       44.65      7.01 o 
  -6   8   3      294.94      266.66      8.36 o 
  -4   8   3     1011.59      994.53     12.03 o 
  -2   8   3       39.84       54.77      6.98 o 
   0   8   3      323.54      400.37      7.64 o 
   2   8   3      194.55      191.79      6.39 o 
   4   8   3      271.88      307.45      8.63 o 
   6   8   3      632.68      663.09     20.50 o 
   8   8   3      477.63      466.34     18.95 o 
  10   8   3       10.53        9.30      7.74 o 
  12   8   3        0.72       14.55      9.19 o 
  14   8   3       74.97       65.41     12.75 o 
  16   8   3       12.21       21.89     11.61 o 
  18   8   3       65.09       77.48     16.25 o 
 -19   9   3      324.21      387.47     22.30 o 
 -17   9   3      530.31      529.98     23.70 o 
 -15   9   3      611.35      633.61     23.81 o 
 -13   9   3     1657.08     1572.29     36.34 o 
 -11   9   3     2805.28     2787.17     68.71 o 
  -9   9   3     2567.14     2516.10     44.48 o 
  -7   9   3      732.54      757.03     19.42 o 
  -5   9   3     5592.31     5585.06     64.73 o 
  -3   9   3     1335.08     1362.14     27.20 o 
  -1   9   3     1425.86     1385.08     27.73 o 
   1   9   3     2546.20     2554.67     32.59 o 
   3   9   3     2479.84     2533.42     39.77 o 
   5   9   3     2592.17     2516.94     39.60 o 
   7   9   3     4133.05     4266.69     91.95 o 
   9   9   3     3674.21     3631.60     70.42 o 
  11   9   3       86.38       82.17     12.38 o 
  13   9   3      912.53      922.93     32.48 o 
  15   9   3      328.86      328.61     21.97 o 
  17   9   3      912.82      941.41     45.97 o 
 -18  10   3        2.35       -9.97      9.97 o 
 -16  10   3      171.99      158.23     15.34 o 
 -14  10   3      154.68      149.03     13.55 o 
 -12  10   3      189.50      199.72     14.09 o 
 -10  10   3     1981.33     1942.03     41.85 o 
  -8  10   3      830.66      833.91     21.71 o 
  -6  10   3      957.15      906.96     21.82 o 
  -4  10   3      776.24      755.88     20.01 o 
  -2  10   3      137.01      120.68      9.55 o 
   0  10   3      122.85      123.73      9.54 o 
   2  10   3      241.36      217.01      9.86 o 
   4  10   3      555.35      570.45     16.00 o 
   6  10   3        1.99       -0.55      6.97 o 
   8  10   3     1018.55     1075.29     30.65 o 
  10  10   3      110.39      100.20     12.38 o 
  12  10   3      485.96      466.48     26.27 o 
  14  10   3      144.77      160.73     21.89 o 
  16  10   3      207.62      192.96     19.30 o 
 -15  11   3      117.64      121.91     14.21 o 
 -13  11   3      504.72      452.68     20.37 o 
 -11  11   3      424.79      364.62     16.98 o 
  -9  11   3       20.05       22.80      7.86 o 
  -7  11   3      242.13      262.72     13.15 o 
  -5  11   3      576.83      524.48     23.93 o 
  -3  11   3      842.51      862.58     22.95 o 
  -1  11   3      851.92      814.71     21.99 o 
   1  11   3      889.65      787.89     23.16 o 
   3  11   3     1094.43     1002.82     20.54 o 
   5  11   3      603.80      602.10     17.69 o 
   7  11   3     3837.64     3666.39     68.89 o 
   9  11   3      473.37      425.00     36.12 o 
  11  11   3      229.98      238.62     17.40 o 
  13  11   3       62.70       52.55     12.61 o 
  15  11   3       34.87       27.56     12.75 o 
 -14  12   3      195.16      208.11     20.61 o 
 -12  12   3      486.32      497.89     27.57 o 
 -10  12   3     1070.02     1005.22     26.26 o 
  -8  12   3      281.58      335.63     14.22 o 
  -6  12   3     1016.36     1014.84     34.19 o 
  -4  12   3      610.43      595.53     25.47 o 
  -2  12   3      595.76      656.59     20.50 o 
   0  12   3     1096.39     1082.13     30.28 o 
   2  12   3      613.39      576.24     18.96 o 
   4  12   3      923.88      852.48     16.83 o 
   6  12   3      857.33      842.87     22.94 o 
   8  12   3     1836.00     1748.06     36.95 o 
  10  12   3      100.77      122.57     12.13 o 
  12  12   3      324.28      342.10     21.04 o 
  14  12   3      315.32      325.96     24.08 o 
 -11  13   3       15.15       17.06     12.89 o 
  -9  13   3      248.21      235.64     20.51 o 
  -7  13   3       66.63      109.20     15.18 o 
  -5  13   3        6.38        4.18     21.89 o 
  -3  13   3        3.64        9.49      9.85 o 
  -1  13   3      132.31      122.30     16.97 o 
   1  13   3      240.29      262.79     14.15 o 
   3  13   3       14.14       10.09      6.24 o 
   5  13   3       76.91       89.10      9.50 o 
   7  13   3        0.09        3.02      8.06 o 
   9  13   3       80.65       65.28     10.36 o 
  11  13   3       11.79       11.21      9.49 o 
  -8  14   3      421.46      478.49     27.91 o 
  -6  14   3      998.81     1101.63     83.19 o 
  -4  14   3      454.03      469.44     24.67 o 
  -2  14   3      835.28      928.14     48.71 o 
   0  14   3      323.98      334.55     19.84 o 
   2  14   3      119.58       94.06     12.75 o 
   4  14   3      128.55      121.21     14.38 o 
   6  14   3     1023.76     1038.74     34.61 o 
   8  14   3      361.64      314.63     24.91 o 
  -3  15   3      156.81      136.82     28.46 o 
  -1  15   3       65.37       63.49     15.32 o 
 -24   0   4      395.48      341.51     40.50 o 
 -22   0   4      598.25      669.89     51.45 o 
 -20   0   4     1394.24     1537.84     37.38 o 
 -18   0   4      924.44      966.48     28.11 o 
 -16   0   4     3659.96     3797.21     62.40 o 
 -14   0   4     3110.76     3191.89     63.41 o 
 -12   0   4     1345.80     1369.53     34.36 o 
 -10   0   4       33.83       10.50      4.82 o 
  -8   0   4     6534.96     7453.42     99.00 o 
  -6   0   4    13868.79    14312.19    180.09 o 
  -4   0   4     9359.96     9563.77    121.53 o 
  -2   0   4    18802.37    19503.68    237.83 o 
   0   0   4     7034.12     7668.49    122.59 o 
   2   0   4    30839.86    32170.12    389.29 o 
   4   0   4    10816.90    11595.25    178.40 o 
   6   0   4    86189.63    88060.56   1825.78 o 
   8   0   4     1557.05     1315.71     31.73 o 
  10   0   4     2808.51     2934.23     58.05 o 
  12   0   4     3256.63     3049.96     62.69 o 
  14   0   4      960.10     1039.75     32.89 o 
  16   0   4     2254.38     2476.94     59.60 o 
  18   0   4     3640.02     3517.31    118.22 o 
  20   0   4     1524.63     1678.34     98.51 o 
  22   0   4      154.32      120.11     18.95 o 
 -23   1   4       22.45       38.74     12.80 o 
 -21   1   4       59.85       46.42      9.18 o 
 -19   1   4       51.36       54.70      8.58 o 
 -17   1   4      456.25      440.46     12.80 o 
 -15   1   4      134.80      117.37      7.14 o 
 -13   1   4      107.21       75.75      5.72 o 
 -11   1   4     1224.89     1221.64     17.82 o 
  -9   1   4      776.16      996.85     14.71 o 
  -7   1   4     3136.11     3193.60     33.12 o 
  -5   1   4     3909.60     3928.20     38.41 o 
  -3   1   4     6754.13     6937.94     63.06 o 
  -1   1   4    13516.08    13713.97    168.84 o 
   1   1   4       32.74       42.71      5.81 o 
   3   1   4     9439.20     9184.03    196.48 o 
   5   1   4    14041.37    14466.79    156.39 o 
   7   1   4     4443.09     4454.48     74.68 o 
   9   1   4     2403.43     2087.96     31.19 o 
  11   1   4      178.67      147.28      8.61 o 
  13   1   4     1898.05     1734.57     35.39 o 
  15   1   4        0.89        1.85      6.69 o 
  17   1   4      811.54      831.15     24.43 o 
  19   1   4      171.11      191.29     14.36 o 
  21   1   4       77.25       69.69     11.65 o 
  23   1   4       93.79       80.90     15.53 o 
 -22   2   4      488.37      473.11     22.91 o 
 -20   2   4       30.85       30.10      9.46 o 
 -18   2   4      494.76      514.59     16.42 o 
 -16   2   4      684.59      767.01     15.94 o 
 -14   2   4      702.49      678.70     23.98 o 
 -12   2   4     1323.01     1364.70     24.68 o 
 -10   2   4      306.46      397.50      9.04 o 
  -8   2   4     4361.86     4550.93     45.30 o 
  -6   2   4     9104.94     9279.45     84.51 o 
  -4   2   4     8472.39     8874.42     79.95 o 
  -2   2   4    16980.38    17078.77    148.70 o 
   0   2   4     9028.90     9395.27     91.30 o 
   2   2   4       12.15       10.08      2.03 o 
   4   2   4    13242.20    13406.64    144.76 o 
   6   2   4    11034.75    11567.86    127.24 o 
   8   2   4     1459.71     1378.05     22.71 o 
  10   2   4      357.23      304.83     11.17 o 
  12   2   4      645.37      671.23     17.23 o 
  14   2   4      179.05      172.07     11.69 o 
  16   2   4     1147.29     1142.88     28.47 o 
  18   2   4     2115.84     2151.53     40.06 o 
  20   2   4      635.71      670.74     27.59 o 
  22   2   4       79.31       70.09     14.29 o 
 -23   3   4       36.05       29.65     11.17 o 
 -21   3   4       13.63       27.87      9.96 o 
 -19   3   4      370.81      366.05     16.92 o 
 -17   3   4       67.45       89.12      8.66 o 
 -15   3   4      663.51      649.56     16.47 o 
 -13   3   4      720.99      672.90     13.03 o 
 -11   3   4       74.82       42.43      4.73 o 
  -9   3   4      350.83      179.34      7.09 o 
  -7   3   4     2653.89     2632.76     25.87 o 
  -5   3   4     4876.75     4769.75     42.07 o 
  -3   3   4      150.51      204.95      4.81 o 
  -1   3   4     2570.44     2819.54     25.63 o 
   1   3   4     1465.34     1466.64     16.48 o 
   3   3   4       93.25      155.80      5.14 o 
   5   3   4    11732.60    12280.62    133.81 o 
   7   3   4     8950.86     8656.37     98.10 o 
   9   3   4       49.87       18.17      4.50 o 
  11   3   4       85.89       71.04     10.40 o 
  13   3   4      300.18      287.54     22.91 o 
  15   3   4       64.45       70.09      8.71 o 
  17   3   4      394.33      394.33     16.39 o 
  19   3   4      829.47      838.79     28.85 o 
  21   3   4       36.76       55.87     13.41 o 
 -22   4   4      154.81      185.70     15.37 o 
 -20   4   4       11.50       -4.52      8.34 o 
 -18   4   4       34.73       15.78      8.42 o 
 -16   4   4       41.06       28.01      8.37 o 
 -14   4   4      692.71      586.53     19.14 o 
 -12   4   4      345.51      312.96     10.70 o 
 -10   4   4      226.13      251.68      9.08 o 
  -8   4   4      835.22     1027.24     15.07 o 
  -6   4   4     4157.92     4284.08     42.34 o 
  -4   4   4    10245.12    10690.89     95.47 o 
  -2   4   4     4593.58     4598.91     50.63 o 
   0   4   4      272.28      292.80      7.88 o 
   2   4   4       22.25       24.36      2.21 o 
   4   4   4       32.84       32.69      3.04 o 
   6   4   4       25.02       16.42      3.83 o 
   8   4   4       67.89       79.29      5.87 o 
  10   4   4      454.80      421.90     12.85 o 
  12   4   4      782.60      764.94     18.58 o 
  14   4   4        2.33       -5.54      6.28 o 
  16   4   4      124.73      101.08     10.25 o 
  18   4   4      123.01      137.05     14.32 o 
  20   4   4      121.08      153.27     31.74 o 
  22   4   4       18.59       41.05     15.48 o 
 -21   5   4      124.71      140.58     17.95 o 
 -19   5   4      789.08      780.43     24.33 o 
 -17   5   4      737.44      780.16     23.22 o 
 -15   5   4     1206.05     1219.01     33.34 o 
 -13   5   4     4801.15     4530.24     61.91 o 
 -11   5   4     1478.77     1459.69     23.06 o 
  -9   5   4     3644.86     3577.11     73.92 o 
  -7   5   4     4715.55     4871.92     47.70 o 
  -5   5   4    15299.54    15447.08    149.88 o 
  -3   5   4     5152.05     5114.53     53.90 o 
  -1   5   4     2759.87     2821.22     40.79 o 
   1   5   4     3522.83     3472.87     34.23 o 
   3   5   4     2426.04     2439.27     25.18 o 
   5   5   4    20776.96    21567.28    187.46 o 
   7   5   4    12512.82    12485.63    137.78 o 
   9   5   4     7910.12     7779.19     90.97 o 
  11   5   4     1019.16     1002.16     20.75 o 
  13   5   4      319.07      343.70     13.54 o 
  15   5   4     2282.79     2279.28     58.90 o 
  17   5   4      739.71      753.33     32.89 o 
  19   5   4     2274.60     2311.71     62.30 o 
  21   5   4      291.32      272.39     24.37 o 
 -22   6   4        0.69      -12.75     12.75 o 
 -20   6   4       84.47       82.06     14.07 o 
 -18   6   4      480.83      457.55     29.41 o 
 -16   6   4        9.94       17.05      7.75 o 
 -14   6   4      774.25      742.83     20.59 o 
 -12   6   4      984.64      928.08     21.72 o 
 -10   6   4     1339.36     1270.69     24.21 o 
  -8   6   4     2218.77     2116.02     28.19 o 
  -6   6   4     5673.62     5911.22     62.44 o 
  -4   6   4      652.23      622.14     10.83 o 
  -2   6   4      546.81      613.25      9.12 o 
   0   6   4      891.63      963.91     15.26 o 
   2   6   4     1122.49     1109.94     15.56 o 
   4   6   4     3542.64     3638.95     35.95 o 
   6   6   4     4764.66     4802.86     60.83 o 
   8   6   4     5810.46     5812.20     69.48 o 
  10   6   4        2.97        5.44      4.77 o 
  12   6   4     2251.62     2159.50     58.79 o 
  14   6   4      480.24      489.84     24.37 o 
  16   6   4      159.23      172.77     17.80 o 
  18   6   4      396.26      395.78     31.74 o 
  20   6   4      119.74      143.34     19.73 o 
 -21   7   4        0.71       -3.57     11.66 o 
 -19   7   4      114.29       93.35     14.51 o 
 -17   7   4       75.57       65.67     11.87 o 
 -15   7   4      359.47      375.54     30.98 o 
 -13   7   4     1483.98     1372.49     28.06 o 
 -11   7   4       78.45       95.89      8.59 o 
  -9   7   4      562.88      552.13     15.27 o 
  -7   7   4      135.66      119.49      6.15 o 
  -5   7   4     3044.65     3153.86     36.11 o 
  -3   7   4     2807.91     2740.60     45.50 o 
  -1   7   4     1132.48     1172.94     19.95 o 
   1   7   4      263.32      257.91      6.30 o 
   3   7   4     1246.76     1159.96     15.21 o 
   5   7   4     3946.21     4214.90     46.94 o 
   7   7   4     3181.97     3207.23     61.15 o 
   9   7   4     8735.22     8458.03    140.87 o 
  11   7   4       65.66       55.90     10.43 o 
  13   7   4      144.66      132.20     14.64 o 
  15   7   4      449.11      435.65     24.37 o 
  17   7   4      392.47      416.76     29.01 o 
  19   7   4      572.67      594.34     32.51 o 
 -20   8   4       76.15       83.08     14.62 o 
 -18   8   4       70.79       76.93     13.04 o 
 -16   8   4       20.62       34.28     10.14 o 
 -14   8   4      278.34      255.65     15.39 o 
 -12   8   4      226.14      213.01     13.50 o 
 -10   8   4       31.38       26.34      7.48 o 
  -8   8   4      212.99      187.78     10.59 o 
  -6   8   4      373.40      374.66      9.34 o 
  -4   8   4       17.39       21.12      4.63 o 
  -2   8   4      161.05      128.71      6.56 o 
   0   8   4      351.89      320.80      6.59 o 
   2   8   4       48.43       58.49      4.13 o 
   4   8   4      415.90      454.24     21.01 o 
   6   8   4     3991.34     4073.46     73.14 o 
   8   8   4     2402.15     2424.70    104.53 o 
  10   8   4      330.57      326.48     33.93 o 
  12   8   4      151.98      107.94     13.53 o 
  14   8   4      124.73      161.17     24.08 o 
  16   8   4      106.50      127.01     17.03 o 
  18   8   4       82.31       87.87     16.63 o 
 -19   9   4      121.31      145.37     16.70 o 
 -17   9   4       51.71       74.59     13.00 o 
 -15   9   4       14.44        0.00      8.67 o 
 -13   9   4        8.92        5.54      9.79 o 
 -11   9   4       25.05       15.13      8.98 o 
  -9   9   4       25.20       14.42     10.88 o 
  -7   9   4      430.42      393.71     14.38 o 
  -5   9   4       76.29       73.70      6.31 o 
  -3   9   4      181.71      180.02     10.07 o 
  -1   9   4      636.80      668.11     40.50 o 
   1   9   4      252.32      254.06      8.22 o 
   3   9   4     2031.07     1997.96     33.99 o 
   5   9   4      576.55      536.56     18.11 o 
   7   9   4      655.18      619.90     22.05 o 
   9   9   4       46.13       59.59     11.20 o 
  11   9   4      416.62      409.45     21.63 o 
  13   9   4      721.79      746.56     29.38 o 
  15   9   4       13.31       12.59     11.61 o 
  17   9   4      162.71      167.65     19.63 o 
 -18  10   4       38.86       43.16     15.76 o 
 -16  10   4      707.57      700.94     31.90 o 
 -14  10   4      395.80      400.13     19.64 o 
 -12  10   4     2376.01     2247.97     49.98 o 
 -10  10   4      541.84      571.20     19.80 o 
  -8  10   4      613.17      607.27     18.95 o 
  -6  10   4     1819.43     1758.90     32.50 o 
  -4  10   4     2648.86     2617.67     53.80 o 
  -2  10   4     3088.93     3007.99     50.26 o 
   0  10   4       30.12       21.11      4.53 o 
   2  10   4     1105.60     1045.36     21.58 o 
   4  10   4     1063.04     1095.41     27.93 o 
   6  10   4     2219.08     2178.76     46.05 o 
   8  10   4     6905.57     6486.08    112.23 o 
  10  10   4      451.15      462.12     25.72 o 
  12  10   4      261.35      303.87     19.35 o 
  14  10   4      183.72      203.05     18.53 o 
  16  10   4      860.74      931.81     36.76 o 
 -15  11   4      510.30      506.55     23.09 o 
 -13  11   4      191.89      199.75     18.19 o 
 -11  11   4      969.03      926.84     26.53 o 
  -9  11   4      308.74      364.65     15.82 o 
  -7  11   4     1279.77     1183.46     25.96 o 
  -5  11   4      418.50      412.99     21.56 o 
  -3  11   4     1186.65     1194.49     28.10 o 
  -1  11   4      830.93      902.08     23.73 o 
   1  11   4      609.86      599.22     14.28 o 
   3  11   4     1210.19     1151.77     24.41 o 
   5  11   4     1833.39     1804.29     32.82 o 
   7  11   4     1405.81     1345.85     42.69 o 
   9  11   4      823.80      788.98     27.86 o 
  11  11   4      184.58      210.59     49.80 o 
  13  11   4      263.13      286.29     20.12 o 
  15  11   4      351.67      364.64     23.99 o 
 -14  12   4       68.69       81.86     12.33 o 
 -12  12   4       83.76      102.74     12.09 o 
 -10  12   4       74.95       79.35     13.29 o 
  -8  12   4      121.34      106.55     15.18 o 
  -6  12   4      200.48      175.82     16.56 o 
  -4  12   4      453.33      431.07     31.74 o 
  -2  12   4      311.99      333.18     19.73 o 
   0  12   4       47.55       59.58      9.40 o 
   2  12   4        0.62       -1.52      5.25 o 
   4  12   4       11.92        5.46      5.11 o 
   6  12   4       79.73       93.53     11.20 o 
   8  12   4      811.04      825.72     27.47 o 
  10  12   4        0.97       10.86      9.65 o 
  12  12   4       21.18       31.43     11.98 o 
 -11  13   4      319.52      255.29     22.59 o 
  -9  13   4        5.28       21.23     12.34 o 
  -7  13   4      154.42      101.28     28.46 o 
  -5  13   4      113.76       83.15     13.68 o 
  -3  13   4      899.65      786.76     29.69 o 
  -1  13   4      145.10      144.13     14.38 o 
   1  13   4       10.45        6.37      7.83 o 
   3  13   4      411.52      454.50     22.35 o 
   5  13   4       54.66       47.81      8.24 o 
   7  13   4     1467.65     1288.49     30.79 o 
   9  13   4       83.16       86.90     11.45 o 
  11  13   4       71.73       63.59     11.66 o 
  -8  14   4      230.72      263.36     21.81 o 
  -6  14   4       55.34       38.75     13.93 o 
  -4  14   4       87.92       95.50     18.06 o 
  -2  14   4       57.89       87.69     18.06 o 
   0  14   4      282.56      345.36     20.77 o 
   2  14   4      200.37      169.86     18.61 o 
   4  14   4      469.58      504.07     50.35 o 
   6  14   4       99.67       92.36     10.79 o 
   8  14   4      195.17      244.25     19.42 o 
 -23   1   5      120.49      127.46     16.80 o 
 -21   1   5      189.44      215.04     14.44 o 
 -19   1   5      704.76      662.26     18.92 o 
 -17   1   5      120.77      126.09      8.84 o 
 -15   1   5     1816.99     1766.85     25.40 o 
 -13   1   5     1385.63     1369.24     20.63 o 
 -11   1   5       87.44       61.67      5.12 o 
  -9   1   5     5751.19     6158.22     60.37 o 
  -7   1   5     7560.30     7715.14     72.39 o 
  -5   1   5      578.81      650.73     11.53 o 
  -3   1   5    14031.97    13323.42    129.30 o 
  -1   1   5     5178.33     5076.13     56.64 o 
   1   1   5     1706.19     1523.28     19.08 o 
   3   1   5     8391.19     8168.55     81.45 o 
   5   1   5    12359.87    12324.79    135.18 o 
   7   1   5     7711.67     7712.41     89.21 o 
   9   1   5      604.10      496.94     13.95 o 
  11   1   5     1978.56     1927.49     31.87 o 
  13   1   5      199.19      181.64     10.66 o 
  15   1   5       90.91       75.42      9.16 o 
  17   1   5      867.55      771.75     22.82 o 
  19   1   5      749.66      769.97     24.07 o 
  21   1   5      278.26      236.74     18.74 o 
 -22   2   5       12.07       18.90     10.31 o 
 -20   2   5      635.60      601.18     24.42 o 
 -18   2   5       67.79       82.84     11.90 o 
 -16   2   5       97.03      112.20      7.65 o 
 -14   2   5      274.14      256.23      9.29 o 
 -12   2   5      590.20      611.09     13.79 o 
 -10   2   5      743.66      790.53     13.60 o 
  -8   2   5     9955.46    10073.77     92.99 o 
  -6   2   5     7416.50     8295.70     84.26 o 
  -4   2   5     3866.37     3823.29     39.31 o 
  -2   2   5     4849.74     4944.78     46.58 o 
   0   2   5     1632.88     1557.73     17.18 o 
   2   2   5      628.86      568.46      8.85 o 
   4   2   5     1190.70     1172.90     27.17 o 
   6   2   5     2341.15     2305.83     32.01 o 
   8   2   5     1611.45     1704.14     26.94 o 
  10   2   5      464.37      410.45     12.85 o 
  12   2   5     1124.64     1069.33     22.56 o 
  14   2   5      232.73      226.34     11.88 o 
  16   2   5       13.45       -2.73      6.97 o 
  18   2   5      714.66      710.33     27.81 o 
  20   2   5      255.87      226.59     15.29 o 
  22   2   5      167.35      182.50     22.63 o 
 -23   3   5       76.35       96.42     13.15 o 
 -21   3   5      152.08      149.04     16.12 o 
 -19   3   5       43.60       30.58      9.28 o 
 -17   3   5      676.51      662.59     30.75 o 
 -15   3   5      290.67      271.56     11.16 o 
 -13   3   5      618.07      631.53     12.93 o 
 -11   3   5       53.89       83.23      7.34 o 
  -9   3   5       10.36       13.10      4.02 o 
  -7   3   5      964.68     1218.08     18.41 o 
  -5   3   5       76.62       49.92      3.32 o 
  -3   3   5      246.45      293.36      6.30 o 
  -1   3   5     1968.42     1861.34     22.64 o 
   1   3   5       95.99      124.62      4.58 o 
   3   3   5      137.53      119.10      5.23 o 
   5   3   5    16980.73    17795.56    238.41 o 
   7   3   5       47.27      109.34      6.60 o 
   9   3   5     2352.45     2522.86     36.52 o 
  11   3   5       16.42       29.29      6.00 o 
  13   3   5      110.20       84.93      8.71 o 
  15   3   5       33.42       35.91      7.92 o 
  17   3   5      119.95      116.52     11.69 o 
  19   3   5      159.45      182.93     13.79 o 
  21   3   5        1.35       -0.36     10.74 o 
 -22   4   5       92.50       77.15     12.50 o 
 -20   4   5      819.02      941.57     27.21 o 
 -18   4   5      547.35      544.54     20.54 o 
 -16   4   5      100.47      128.45     11.06 o 
 -14   4   5     2504.87     2437.62     35.05 o 
 -12   4   5      182.55      191.83      8.77 o 
 -10   4   5     2830.80     2769.44     35.30 o 
  -8   4   5     4441.82     4457.82     46.59 o 
  -6   4   5    11729.10    11772.40    117.02 o 
  -4   4   5     4539.74     4547.77     43.85 o 
  -2   4   5     4721.27     4527.09     43.04 o 
   0   4   5     2470.91     2576.23     26.38 o 
   2   4   5      545.44      405.03     11.38 o 
   4   4   5     7220.84     7023.28     65.23 o 
   6   4   5     7368.30     7478.16     85.92 o 
   8   4   5     7992.66     7670.30     89.75 o 
  10   4   5     1879.63     1884.78     30.77 o 
  12   4   5     2715.03     2595.02     39.97 o 
  14   4   5      544.82      525.43     17.50 o 
  16   4   5      286.55      305.36     14.76 o 
  18   4   5     1196.34     1258.44     35.38 o 
  20   4   5      350.98      319.12     33.93 o 
  22   4   5      456.02      508.99     45.97 o 
 -21   5   5      291.31      291.91     20.20 o 
 -19   5   5      179.57      157.37     13.50 o 
 -17   5   5       45.49       39.58     14.69 o 
 -15   5   5      102.31       98.81     11.22 o 
 -13   5   5       22.60        0.12      8.34 o 
 -11   5   5      433.00      456.80     12.46 o 
  -9   5   5      231.48      148.40     12.07 o 
  -7   5   5     6014.93     6491.41     56.98 o 
  -5   5   5      867.81      885.14     18.57 o 
  -3   5   5       42.09       67.81      4.70 o 
  -1   5   5      751.10      878.90     13.22 o 
   1   5   5      320.38      353.92      8.14 o 
   3   5   5        2.17        4.08      2.63 o 
   5   5   5       78.66       65.86      4.20 o 
   7   5   5      768.44      813.46     16.54 o 
   9   5   5      376.05      401.58     22.75 o 
  11   5   5      562.77      512.33     15.17 o 
  13   5   5     1289.33     1280.21     25.96 o 
  15   5   5       27.43       21.89      8.80 o 
  17   5   5        3.88      -11.20     11.20 o 
  19   5   5      291.71      266.93     23.60 o 
  21   5   5       75.61       79.81     18.18 o 
 -20   6   5       43.89       15.56     11.15 o 
 -18   6   5       37.25       51.94     11.97 o 
 -16   6   5      349.11      348.00     15.99 o 
 -14   6   5      697.79      684.17     19.93 o 
 -12   6   5      968.68      955.81     22.30 o 
 -10   6   5     1398.46     1397.67     28.75 o 
  -8   6   5     1114.03     1005.96     18.82 o 
  -6   6   5     8790.36     8677.29     88.73 o 
  -4   6   5     8275.97     7911.58     84.27 o 
  -2   6   5     1295.68     1335.89     18.04 o 
   0   6   5     5471.04     5505.07     51.83 o 
   2   6   5     1642.04     1951.14     24.25 o 
   4   6   5     6312.21     6642.79     67.50 o 
   6   6   5     1686.68     1638.58     29.69 o 
   8   6   5     2784.75     2682.44     42.18 o 
  10   6   5     1694.06     1719.35     28.82 o 
  12   6   5       24.74       16.16      9.65 o 
  14   6   5      854.56      844.50     31.73 o 
  16   6   5      257.09      272.60     21.27 o 
  18   6   5      565.92      579.22     32.84 o 
  20   6   5       62.56       56.24     17.40 o 
 -21   7   5      191.01      190.08     30.65 o 
 -19   7   5      237.95      252.77     18.70 o 
 -17   7   5      147.65      155.42     14.62 o 
 -15   7   5        3.69       10.60      8.85 o 
 -13   7   5     1351.43     1213.59     38.14 o 
 -11   7   5      455.37      425.49     14.73 o 
  -9   7   5     3239.61     3229.62     47.72 o 
  -7   7   5     8213.77     7918.50     82.82 o 
  -5   7   5     6382.31     6569.20     68.84 o 
  -3   7   5     4147.39     4198.23     54.78 o 
  -1   7   5      978.20      969.73     14.15 o 
   1   7   5     1626.67     1813.26     29.27 o 
   3   7   5        7.12       22.05      3.57 o 
   5   7   5     2282.31     2322.26     29.05 o 
   7   7   5     3065.80     3076.10     48.20 o 
   9   7   5      502.67      480.62     21.27 o 
  11   7   5     1655.68     1725.02     77.72 o 
  13   7   5      461.85      454.44     23.60 o 
  15   7   5      439.07      463.13     24.73 o 
  17   7   5      336.88      331.57     23.60 o 
  19   7   5      402.58      424.50     28.24 o 
 -20   8   5       57.39       61.76     14.05 o 
 -18   8   5        0.49       -9.32      9.32 o 
 -16   8   5        6.20        7.33      9.21 o 
 -14   8   5      366.59      341.26     17.64 o 
 -12   8   5       24.73        9.62      7.67 o 
 -10   8   5       83.68       95.61     21.25 o 
  -8   8   5      634.52      611.05     18.26 o 
  -6   8   5       61.47       53.24      5.03 o 
  -4   8   5      746.32      762.96     12.80 o 
  -2   8   5       75.82       78.70      5.70 o 
   0   8   5      169.47      199.11      7.02 o 
   2   8   5        0.40        3.21      3.58 o 
   4   8   5        0.38       -0.44      6.57 o 
   6   8   5        1.20       -6.05      6.05 o 
   8   8   5      546.33      552.64     22.05 o 
  10   8   5       24.20       28.68      9.65 o 
  12   8   5      114.10      114.60     13.93 o 
  14   8   5      203.09      181.46     22.99 o 
  16   8   5       45.56       14.02     20.80 o 
  18   8   5       10.47       19.16     13.93 o 
 -19   9   5       64.99       19.76     14.96 o 
 -17   9   5      283.07      322.64     19.61 o 
 -15   9   5      543.44      519.48     22.29 o 
 -13   9   5      910.20      877.41     26.51 o 
 -11   9   5     1792.64     1759.29     37.58 o 
  -9   9   5     1025.02      977.05     26.16 o 
  -7   9   5     5223.71     5111.21     75.87 o 
  -5   9   5     6450.40     6080.52     73.62 o 
  -3   9   5     5162.73     5103.77     60.91 o 
  -1   9   5     2229.09     2231.53     30.12 o 
   1   9   5      622.34      575.13     15.85 o 
   3   9   5      902.14      944.31     21.53 o 
   5   9   5     2288.13     2274.05     38.71 o 
   7   9   5     3967.48     3857.45     72.74 o 
   9   9   5      959.99      990.77     39.95 o 
  11   9   5     1287.89     1265.52     41.05 o 
  13   9   5      290.09      298.74     20.50 o 
  15   9   5     1049.54     1107.79     66.77 o 
  17   9   5      772.27      823.08     41.05 o 
 -16  10   5       31.07       44.75     11.65 o 
 -14  10   5        1.68       10.00      9.84 o 
 -12  10   5      354.44      327.87     17.13 o 
 -10  10   5       72.57       90.02     10.31 o 
  -8  10   5     2586.38     2405.25     43.52 o 
  -6  10   5      575.79      568.67     17.16 o 
  -4  10   5      936.99      896.42     17.05 o 
  -2  10   5      581.32      527.37     22.87 o 
   0  10   5      278.19      292.91     10.94 o 
   2  10   5      187.96      209.15     10.56 o 
   4  10   5      174.23      189.83     12.31 o 
   6  10   5     1781.70     1823.41     41.77 o 
   8  10   5      142.80      140.00     13.53 o 
  10  10   5      492.46      493.04     23.60 o 
  12  10   5       29.73       42.37     11.98 o 
  14  10   5        4.98        0.00     10.84 o 
  16  10   5      141.71      138.48     18.95 o 
 -15  11   5      305.22      314.91     24.17 o 
 -13  11   5      323.98      321.55     17.78 o 
 -11  11   5      371.65      359.27     17.60 o 
  -9  11   5        8.87        2.22      7.19 o 
  -7  11   5      299.23      280.35     21.38 o 
  -5  11   5      629.21      626.17     27.07 o 
  -3  11   5     1951.72     1902.20     97.42 o 
  -1  11   5       73.63       66.77     10.93 o 
   1  11   5      194.01      219.50     10.40 o 
   3  11   5      613.71      587.92     17.24 o 
   5  11   5      283.68      291.32     13.05 o 
   7  11   5     1544.76     1574.06     72.24 o 
   9  11   5      624.26      610.68     25.15 o 
  11  11   5      212.85      213.59     17.40 o 
  13  11   5      157.89      164.15     17.40 o 
  15  11   5      611.80      713.67     45.97 o 
 -14  12   5      222.63      230.20     18.91 o 
 -12  12   5      270.01      240.96     18.54 o 
 -10  12   5      299.69      289.37     15.47 o 
  -8  12   5      535.63      444.46     30.65 o 
  -6  12   5      857.22      792.70     32.07 o 
  -4  12   5      749.60      788.66     46.52 o 
  -2  12   5     1952.13     1980.01     49.80 o 
   0  12   5        5.91        4.29      7.16 o 
   2  12   5      874.69      899.97     21.62 o 
   4  12   5      872.79      934.41     22.17 o 
   6  12   5     2117.44     2178.64     51.45 o 
   8  12   5      499.92      540.41     31.74 o 
  10  12   5      499.62      505.70     23.99 o 
  12  12   5      208.88      244.86     35.57 o 
 -11  13   5        0.74      -11.11     11.11 o 
  -9  13   5        3.00       -2.87     12.10 o 
  -7  13   5        3.72        9.82     11.54 o 
  -5  13   5        2.28        9.53     11.11 o 
  -3  13   5      238.85      221.69     17.88 o 
  -1  13   5       89.48       73.93     12.55 o 
   1  13   5       95.80      120.86     11.57 o 
   3  13   5        7.72        9.73     11.32 o 
   5  13   5      253.50      248.88     15.06 o 
   7  13   5       46.27       28.26     10.43 o 
   9  13   5       19.37       19.03      9.97 o 
  -8  14   5      593.98      633.77     51.45 o 
  -6  14   5      510.97      538.60     44.33 o 
  -4  14   5     1448.84     1467.30     69.51 o 
  -2  14   5     1065.16     1136.60     58.01 o 
   0  14   5       77.02      106.29     22.44 o 
   2  14   5      364.90      380.92     28.46 o 
   4  14   5      741.75      832.00     31.56 o 
   6  14   5      370.00      395.15     29.55 o 
 -22   0   6      877.21      911.80     56.92 o 
 -20   0   6      436.32      465.81     33.39 o 
 -18   0   6     2385.17     2314.40     46.51 o 
 -16   0   6     1119.67     1166.44     29.05 o 
 -14   0   6     2582.23     2509.83     47.75 o 
 -12   0   6     1016.93      967.40     37.36 o 
 -10   0   6     7933.55     8000.64    127.65 o 
  -8   0   6     5043.08     5215.87     73.92 o 
  -6   0   6     4966.05     5296.53     73.30 o 
  -4   0   6      524.43      510.79     16.20 o 
  -2   0   6     9694.27     9606.64    150.15 o 
   0   0   6     5472.20     5952.17     96.74 o 
   2   0   6     2545.37     2262.82     40.58 o 
   4   0   6    22894.04    23637.09    356.81 o 
   6   0   6      980.01      761.50     22.45 o 
   8   0   6    20714.04    21823.58    334.75 o 
  10   0   6    10009.15     9937.23    163.70 o 
  12   0   6     3429.54     3295.82     68.11 o 
  14   0   6     1435.76     1435.68     41.00 o 
  16   0   6     1229.23     1155.98     38.68 o 
  18   0   6      581.87      572.17     29.79 o 
  20   0   6      238.31      255.23     23.22 o 
  22   0   6     1015.04     1312.42     71.15 o 
 -23   1   6       29.25       19.28     12.24 o 
 -21   1   6      285.34      291.87     35.39 o 
 -19   1   6      490.34      433.56     20.35 o 
 -17   1   6      296.96      336.10     14.93 o 
 -15   1   6     1146.26     1147.50     19.88 o 
 -13   1   6        2.46       -1.81      4.02 o 
 -11   1   6     3559.59     3542.80     40.71 o 
  -9   1   6      249.00      307.23      9.55 o 
  -7   1   6      633.36      605.75     13.14 o 
  -5   1   6     9748.44    10390.10    103.85 o 
  -3   1   6     2251.72     2391.06     28.37 o 
  -1   1   6    17191.26    17201.15    184.30 o 
   1   1   6        2.04       11.34      2.61 o 
   3   1   6     4602.19     4802.93     57.32 o 
   5   1   6     2890.58     2755.73     42.76 o 
   7   1   6     1932.05     1969.99     29.96 o 
   9   1   6     4660.77     4846.15     61.84 o 
  11   1   6     1364.19     1347.16     25.71 o 
  13   1   6      944.02      913.99     22.14 o 
  15   1   6      466.75      441.60     16.93 o 
  17   1   6      461.05      420.65     26.23 o 
  19   1   6      118.13      113.72     12.41 o 
  21   1   6      339.60      354.91     22.10 o 
 -22   2   6      122.01      145.12     14.03 o 
 -20   2   6      461.70      427.93     22.91 o 
 -18   2   6      131.10      124.61     10.03 o 
 -16   2   6     1925.19     1873.65     27.26 o 
 -14   2   6      595.08      615.95     13.76 o 
 -12   2   6     1141.61     1137.80     18.21 o 
 -10   2   6     7607.48     7767.30     75.03 o 
  -8   2   6     5446.10     5759.26     62.73 o 
  -6   2   6     5099.72     5314.98     57.14 o 
  -4   2   6     7132.97     7579.68     77.40 o 
  -2   2   6      397.54      402.04      8.83 o 
   0   2   6     2038.46     1852.98     22.39 o 
   2   2   6     1886.34     1937.41     49.54 o 
   4   2   6    10913.62    10808.28    107.40 o 
   6   2   6     8830.47     8981.54    102.61 o 
   8   2   6     3838.81     3977.10     52.12 o 
  10   2   6     7712.44     8091.74     96.59 o 
  12   2   6     2265.42     2216.98     36.66 o 
  14   2   6      393.41      427.81     16.54 o 
  16   2   6     1265.22     1127.19     26.93 o 
  18   2   6       76.20       96.58     11.76 o 
  20   2   6      113.96       97.97     12.57 o 
  22   2   6      406.46      429.01     40.26 o 
 -23   3   6       77.28      110.06     14.11 o 
 -21   3   6      183.76      170.98     14.18 o 
 -19   3   6      433.04      468.93     18.97 o 
 -17   3   6      211.01      185.58     12.68 o 
 -15   3   6       56.07       71.45      7.77 o 
 -13   3   6       10.19       12.31      6.16 o 
 -11   3   6      171.31      162.73      8.00 o 
  -9   3   6      303.40      248.22     12.02 o 
  -7   3   6     1663.45     1642.00     23.23 o 
  -5   3   6      151.63       86.96      4.42 o 
  -3   3   6      179.65       81.36      4.08 o 
  -1   3   6      960.72      705.14     10.68 o 
   1   3   6     3699.89     4818.65     50.39 o 
   3   3   6     4579.22     4171.59     50.89 o 
   5   3   6      721.16     1027.44     19.59 o 
   7   3   6      885.01      766.22     16.38 o 
   9   3   6     3044.37     3100.21     43.50 o 
  11   3   6      147.86      140.62      9.16 o 
  13   3   6      581.10      586.42     19.91 o 
  15   3   6       75.90       67.81      9.13 o 
  17   3   6      233.87      212.70     13.25 o 
  19   3   6       22.30       16.56     10.94 o 
  21   3   6      290.98      350.80     27.47 o 
 -22   4   6        0.29       -4.71      9.09 o 
 -20   4   6       16.99       -6.36      8.97 o 
 -18   4   6       40.13       28.35      9.33 o 
 -16   4   6      197.63      162.22     11.99 o 
 -14   4   6      104.24      125.88     13.90 o 
 -12   4   6       52.39       46.48      6.73 o 
 -10   4   6        1.55       -1.12      3.78 o 
  -8   4   6     2694.38     2775.90     34.79 o 
  -6   4   6     1437.60     1419.46     20.84 o 
  -4   4   6      269.24      297.43     13.71 o 
  -2   4   6      215.60      203.30      5.70 o 
   0   4   6     6203.35     7001.63    101.75 o 
   2   4   6     1314.79     1347.11     27.17 o 
   4   4   6       46.21       33.89      5.03 o 
   6   4   6     1484.29     1513.07     24.60 o 
   8   4   6       71.29       78.92      6.69 o 
  10   4   6       96.02      108.14      7.86 o 
  12   4   6      306.18      321.88     13.43 o 
  14   4   6        5.56       -5.92      5.92 o 
  16   4   6       86.28       66.25      9.64 o 
  18   4   6       26.01        1.59     11.98 o 
  20   4   6      113.39      135.38     23.53 o 
 -21   5   6      600.18      568.41     32.17 o 
 -19   5   6      716.02      741.41     24.18 o 
 -17   5   6      890.76      857.54     30.02 o 
 -15   5   6     1690.80     1575.98     31.98 o 
 -13   5   6      367.93      382.79     15.04 o 
 -11   5   6     1820.24     1759.01     30.99 o 
  -9   5   6     3274.71     3188.70     38.50 o 
  -7   5   6     6037.84     6848.62     65.67 o 
  -5   5   6     7468.40     7267.63     62.44 o 
  -3   5   6     6963.27     7598.01     77.89 o 
  -1   5   6      843.03      843.80     13.79 o 
   1   5   6     6445.59     6330.73     60.13 o 
   3   5   6     3609.29     3661.52     45.81 o 
   5   5   6     6375.66     6512.65     68.40 o 
   7   5   6     4577.43     4586.93     57.70 o 
   9   5   6     3062.45     3216.80     65.25 o 
  11   5   6     2930.95     3040.73     44.85 o 
  13   5   6     2424.36     2397.29     40.76 o 
  15   5   6     1497.37     1417.02     44.88 o 
  17   5   6      905.79      896.02     50.35 o 
  19   5   6      227.51      194.58     37.76 o 
  21   5   6      465.14      579.04     47.07 o 
 -20   6   6      444.10      450.55     23.37 o 
 -18   6   6      436.65      407.39     31.43 o 
 -16   6   6      197.12      214.80     13.63 o 
 -14   6   6       69.73       65.28      8.97 o 
 -12   6   6      816.05      815.02     22.91 o 
 -10   6   6      112.53      106.76      8.73 o 
  -8   6   6     3386.72     3563.82     49.09 o 
  -6   6   6     1519.13     1597.67     23.07 o 
  -4   6   6     6206.96     6076.75     64.47 o 
  -2   6   6     3146.80     3144.05     45.54 o 
   0   6   6     3044.12     2984.37     34.57 o 
   2   6   6     3676.00     3630.59     52.45 o 
   4   6   6      203.90      132.73      6.65 o 
   6   6   6     2448.55     2476.73     34.52 o 
   8   6   6     1361.48     1343.31     23.87 o 
  10   6   6     1678.84     1710.66     42.27 o 
  12   6   6      325.51      354.41     20.50 o 
  14   6   6      493.11      487.91     25.54 o 
  16   6   6      427.38      480.74     33.93 o 
  18   6   6      189.83      150.47     24.63 o 
  20   6   6      634.82      699.35     35.98 o 
 -19   7   6      297.83      317.87     20.39 o 
 -17   7   6      286.09      275.33     18.72 o 
 -15   7   6     1557.59     1436.70     35.84 o 
 -13   7   6      199.01      216.95     12.41 o 
 -11   7   6      548.02      551.66     16.88 o 
  -9   7   6      597.95      580.67     16.55 o 
  -7   7   6     2091.30     1976.46     31.67 o 
  -5   7   6     2683.49     2722.76     39.45 o 
  -3   7   6      750.70      775.52     17.35 o 
  -1   7   6     1767.39     1759.75     23.06 o 
   1   7   6      773.85      788.39     12.20 o 
   3   7   6     5333.09     5364.03    109.49 o 
   5   7   6     1938.09     1966.20     29.79 o 
   7   7   6     2751.79     2763.53     45.47 o 
   9   7   6      310.91      362.17     19.35 o 
  11   7   6     1073.22     1031.90     33.28 o 
  13   7   6     2403.80     2338.60     57.28 o 
  15   7   6      728.75      708.64     30.57 o 
  17   7   6      665.44      589.99     30.93 o 
  19   7   6        6.61       -7.05     16.97 o 
 -18   8   6      318.57      408.24     22.95 o 
 -16   8   6       37.68       32.46     10.73 o 
 -14   8   6       14.27       13.89      8.80 o 
 -12   8   6      144.19      119.10     11.89 o 
 -10   8   6      352.70      379.72     16.69 o 
  -8   8   6       19.62       25.28      6.86 o 
  -6   8   6      180.21      170.24     10.14 o 
  -4   8   6      129.60      140.59      6.06 o 
  -2   8   6      789.30      745.24     13.15 o 
   0   8   6      539.60      539.25     12.19 o 
   2   8   6       39.52       56.09     14.00 o 
   4   8   6      222.75      215.97     17.51 o 
   6   8   6      710.20      665.14     23.18 o 
   8   8   6       76.88       57.01     10.06 o 
  10   8   6       71.21       68.66     20.25 o 
  12   8   6       12.25       26.27     10.84 o 
  14   8   6      169.87      219.28     25.72 o 
  16   8   6       37.76       56.03     18.06 o 
  18   8   6        8.49       -5.75     12.10 o 
 -17   9   6      341.55      374.86     22.31 o 
 -15   9   6       73.98       87.67     12.34 o 
 -13   9   6      359.09      317.85     17.20 o 
 -11   9   6      110.74      124.49     18.39 o 
  -9   9   6      725.42      689.98     21.18 o 
  -7   9   6       18.57       21.76      7.35 o 
  -5   9   6        2.87        7.92      6.01 o 
  -3   9   6     1795.01     1687.21     31.23 o 
  -1   9   6      175.25      185.41      9.64 o 
   1   9   6     1585.43     1629.73     34.29 o 
   3   9   6        4.95        7.15      6.28 o 
   5   9   6     1661.47     1745.64     33.02 o 
   7   9   6      855.00      830.36     27.06 o 
   9   9   6     1282.94     1249.06     54.73 o 
  11   9   6     1271.11     1252.77     37.93 o 
  13   9   6       73.07       61.86     16.42 o 
  15   9   6      304.30      287.27     39.41 o 
  17   9   6       17.83       32.84     14.71 o 
 -16  10   6      364.92      376.98     20.59 o 
 -14  10   6      782.28      785.82     26.87 o 
 -12  10   6      215.00      235.34     14.97 o 
 -10  10   6      713.92      762.90     23.49 o 
  -8  10   6     2302.78     2171.73     43.33 o 
  -6  10   6     3100.83     3152.89     52.00 o 
  -4  10   6     4246.24     4235.18     64.14 o 
  -2  10   6     1007.57      850.34     19.60 o 
   0  10   6     3181.31     3231.10     51.08 o 
   2  10   6     1768.09     1713.25     50.10 o 
   4  10   6     3360.99     3245.50     62.56 o 
   6  10   6     2619.24     2708.14     56.44 o 
   8  10   6      538.04      599.80     24.37 o 
  10  10   6      729.73      720.75     33.93 o 
  12  10   6     1071.26     1110.63     37.15 o 
  14  10   6     1318.41     1311.83     59.11 o 
  16  10   6      627.38      639.24     44.88 o 
 -15  11   6      178.12      181.95     16.97 o 
 -13  11   6      264.12      294.12     17.48 o 
 -11  11   6       19.90       24.57      9.11 o 
  -9  11   6     1105.09     1070.88     30.27 o 
  -7  11   6      293.10      309.44     14.01 o 
  -5  11   6      751.62      744.58     18.77 o 
  -3  11   6     1036.40      902.18     31.78 o 
  -1  11   6       13.92       12.81      5.33 o 
   1  11   6       90.43       79.76      7.64 o 
   3  11   6      740.14      768.57     21.00 o 
   5  11   6     1101.28     1188.01     26.88 o 
   7  11   6      770.41      761.45     37.22 o 
   9  11   6      547.19      530.20     24.37 o 
  11  11   6      733.22      777.09     30.57 o 
  13  11   6       67.75       80.60     15.08 o 
 -12  12   6       36.70       39.41     10.40 o 
 -10  12   6       22.19        6.91      7.94 o 
  -8  12   6       96.70      114.36     16.56 o 
  -6  12   6      202.70      174.91     17.88 o 
  -4  12   6        5.01       22.33     11.49 o 
  -2  12   6       32.00       31.54     11.74 o 
   0  12   6      155.65      135.46     14.18 o 
   2  12   6      188.46      215.21     11.84 o 
   4  12   6       66.54       73.02      8.70 o 
   6  12   6       73.91      113.02     12.61 o 
   8  12   6       68.59       50.18     11.53 o 
  10  12   6        9.77        6.22     12.59 o 
  12  12   6       31.46       38.31     13.16 o 
 -11  13   6        5.83      -19.70     20.80 o 
  -9  13   6      209.82      151.50     43.78 o 
  -7  13   6      225.02      214.18     20.22 o 
  -5  13   6      199.54      155.32     17.35 o 
  -3  13   6      177.00      115.03     15.39 o 
  -1  13   6       11.71       46.61     12.34 o 
   1  13   6       20.93        1.50      8.45 o 
   3  13   6      139.43      107.27     18.61 o 
   5  13   6     1020.28      945.73     29.14 o 
   7  13   6        5.75       15.85      9.65 o 
   9  13   6      189.39      166.82     15.85 o 
  -6  14   6      431.87      493.79     28.14 o 
  -4  14   6      256.63      336.75     23.07 o 
  -2  14   6      440.42      462.46     48.16 o 
   0  14   6        8.03       24.15     12.55 o 
   2  14   6       46.23       75.53     18.61 o 
   4  14   6      634.91      689.56     44.33 o 
 -23   1   7      199.87      241.96     54.18 o 
 -21   1   7      201.97      231.72     23.18 o 
 -19   1   7       57.28       74.99      9.47 o 
 -17   1   7     1236.47     1247.87     22.27 o 
 -15   1   7       12.64        0.42      5.45 o 
 -13   1   7      196.66      195.06      8.50 o 
 -11   1   7     1247.18     1259.41     19.51 o 
  -9   1   7     5673.01     5793.71     58.37 o 
  -7   1   7     4694.02     4655.11     52.17 o 
  -5   1   7    20317.17    21520.04    209.43 o 
  -3   1   7    15831.54    16496.46    178.41 o 
  -1   1   7      318.10      552.04     12.17 o 
   1   1   7     3450.43     3343.21     42.39 o 
   3   1   7     1451.14     1273.24     18.79 o 
   5   1   7     1313.19     1188.03     29.54 o 
   7   1   7      915.57      727.50     16.55 o 
   9   1   7     4513.83     4361.91     66.78 o 
  11   1   7     2427.70     2318.15     37.48 o 
  13   1   7      802.50      883.94     37.46 o 
  15   1   7     2992.28     2698.78     45.15 o 
  17   1   7      223.50      245.81     14.89 o 
  19   1   7        7.37       14.09      9.57 o 
  21   1   7      155.78      182.52     15.81 o 
 -22   2   7      130.14      147.46     17.27 o 
 -20   2   7       64.24       70.22     10.95 o 
 -18   2   7      243.51      208.78     13.48 o 
 -16   2   7      565.31      551.17     15.50 o 
 -14   2   7       97.14       78.82      6.65 o 
 -12   2   7      222.17      236.09      8.71 o 
 -10   2   7      875.57      913.41     22.60 o 
  -8   2   7     1394.47     1479.26     22.59 o 
  -6   2   7     1303.75     1366.62     20.69 o 
  -4   2   7    27053.00    29048.63    277.29 o 
  -2   2   7      208.92      283.60     12.17 o 
   0   2   7     7774.11     7617.06     77.13 o 
   2   2   7     1602.65     1422.30     22.28 o 
   4   2   7     1023.86     1007.75     16.52 o 
   6   2   7     1347.83     1165.61     21.33 o 
   8   2   7     2645.42     2403.59     42.97 o 
  10   2   7      838.58      832.35     19.55 o 
  12   2   7      187.00      218.46     11.60 o 
  14   2   7      804.19      822.74     21.88 o 
  16   2   7      327.94      268.15     18.96 o 
  18   2   7       97.31       83.14     11.36 o 
  20   2   7       43.95       60.28     11.85 o 
 -21   3   7        7.90        3.34      9.41 o 
 -19   3   7      118.93      122.09     12.57 o 
 -17   3   7      244.11      207.31     13.37 o 
 -15   3   7       26.13       31.79      6.92 o 
 -13   3   7       77.08       69.26      9.55 o 
 -11   3   7      184.16      198.02      9.02 o 
  -9   3   7      895.78      942.02     17.88 o 
  -7   3   7     2831.38     2706.35     34.08 o 
  -5   3   7      329.84      290.38      9.01 o 
  -3   3   7      708.33      657.25     12.29 o 
  -1   3   7     1524.68     1975.95     22.35 o 
   1   3   7      194.66      262.70      8.55 o 
   3   3   7      964.52     1035.70     19.69 o 
   5   3   7       10.68       53.28      7.43 o 
   7   3   7       10.69       13.58      6.79 o 
   9   3   7      111.78      102.67      7.76 o 
  11   3   7     1343.87     1322.11     35.71 o 
  13   3   7      414.94      414.60     15.70 o 
  15   3   7      929.63      917.53     26.07 o 
  17   3   7       84.60       92.20     11.13 o 
  19   3   7       19.13       21.87     11.28 o 
  21   3   7       27.36       23.53     15.42 o 
 -22   4   7      285.51      322.17     18.95 o 
 -20   4   7      383.91      396.18     22.32 o 
 -18   4   7      894.12      951.71     26.40 o 
 -16   4   7     1842.26     1723.68     34.87 o 
 -14   4   7       38.51       72.08      9.13 o 
 -12   4   7      471.62      529.73     19.26 o 
 -10   4   7     2031.14     1984.70     28.81 o 
  -8   4   7      637.43      683.12     18.29 o 
  -6   4   7    13439.20    13471.36    140.02 o 
  -4   4   7     1212.65     1300.77     19.76 o 
  -2   4   7     9648.96     9754.81    105.06 o 
   0   4   7       85.15      191.47      7.23 o 
   2   4   7    11724.78    12094.11    133.39 o 
   4   4   7     2718.16     2608.51     32.37 o 
   6   4   7     2153.85     1910.08     31.12 o 
   8   4   7     4421.88     4225.45     55.67 o 
  10   4   7     1032.87     1109.34     23.22 o 
  12   4   7     1612.02     1650.97     41.62 o 
  14   4   7     1620.48     1575.58     31.45 o 
  16   4   7     1336.71     1387.54     30.76 o 
  18   4   7       31.46        6.88     12.31 o 
  20   4   7      350.54      370.13     27.09 o 
 -21   5   7        0.39      -11.34     11.34 o 
 -19   5   7      164.27      193.44     14.91 o 
 -17   5   7      217.69      220.27     16.12 o 
 -15   5   7      291.16      291.41     14.89 o 
 -13   5   7      109.88       92.76      9.43 o 
 -11   5   7      395.19      378.72     22.75 o 
  -9   5   7       12.01       -0.04      3.34 o 
  -7   5   7     1020.30      996.19     15.50 o 
  -5   5   7     2722.77     2875.60     28.32 o 
  -3   5   7      234.35      264.46      6.93 o 
  -1   5   7      320.11      374.29      8.08 o 
   1   5   7     3127.03     3055.70     34.93 o 
   3   5   7       14.02       12.89      3.16 o 
   5   5   7     1045.73     1108.23     18.24 o 
   7   5   7     1529.03     1535.92     25.95 o 
   9   5   7     1644.29     1611.44     28.17 o 
  11   5   7       69.65       68.84      8.22 o 
  13   5   7      149.09      155.40     13.05 o 
  15   5   7        5.92       -7.66     10.06 o 
  17   5   7       77.10       70.35     15.48 o 
  19   5   7      145.01      160.38     20.50 o 
 -20   6   7      388.33      433.55     23.57 o 
 -18   6   7      362.67      381.89     21.06 o 
 -16   6   7      466.27      424.25     17.98 o 
 -14   6   7        5.48       13.69      9.80 o 
 -12   6   7      201.81      214.58     12.01 o 
 -10   6   7      126.26      124.43      9.44 o 
  -8   6   7     4417.65     4292.97     57.60 o 
  -6   6   7     5603.03     5633.09     62.12 o 
  -4   6   7     1254.10     1220.79     19.19 o 
  -2   6   7     2827.73     2942.84     35.51 o 
   0   6   7      744.89      694.46     17.12 o 
   2   6   7     8472.25     8836.85     90.40 o 
   4   6   7     2579.12     2624.98     40.51 o 
   6   6   7     1849.26     1777.69     28.06 o 
   8   6   7      621.20      609.13     26.19 o 
  10   6   7       32.15       38.76     12.79 o 
  12   6   7     2371.37     2442.47     58.43 o 
  14   6   7      713.20      662.70     33.39 o 
  16   6   7      686.37      713.07     32.11 o 
  18   6   7        2.78       10.30     20.25 o 
 -19   7   7      475.82      562.36     37.61 o 
 -17   7   7      468.72      478.41     22.88 o 
 -15   7   7      286.23      274.17     17.13 o 
 -13   7   7      118.64      142.72     11.04 o 
 -11   7   7      249.54      231.39     11.90 o 
  -9   7   7      377.89      403.20     14.67 o 
  -7   7   7     1941.36     1857.26     31.02 o 
  -5   7   7     4339.13     4281.40     55.97 o 
  -3   7   7     2213.94     2252.20     29.14 o 
  -1   7   7     3176.72     3210.73     38.11 o 
   1   7   7     1609.24     1604.90     22.82 o 
   3   7   7     4723.59     4870.48     69.49 o 
   5   7   7     1091.31     1031.03     22.59 o 
   7   7   7     2454.83     2464.52     53.39 o 
   9   7   7     1349.63     1370.68     37.93 o 
  11   7   7      204.02      204.39     17.03 o 
  13   7   7      654.23      650.95     32.84 o 
  15   7   7      481.89      557.42     28.64 o 
  17   7   7       18.71       22.10     14.18 o 
  19   7   7      162.33      160.91     29.55 o 
 -18   8   7        0.24       17.26     11.57 o 
 -16   8   7       21.63        8.20     10.38 o 
 -14   8   7        1.23        5.33      8.72 o 
 -12   8   7        5.94       12.90      7.92 o 
 -10   8   7      275.59      286.37     14.86 o 
  -8   8   7     1305.94     1284.06     29.22 o 
  -6   8   7       80.75       72.71      9.91 o 
  -4   8   7      847.09      792.86     19.98 o 
  -2   8   7       69.99       75.38      8.48 o 
   0   8   7      116.63      120.40      8.71 o 
   2   8   7      103.87      133.18     10.51 o 
   4   8   7      722.28      727.53     28.46 o 
   6   8   7        7.81       -1.72      6.09 o 
   8   8   7      316.94      313.83     18.18 o 
  10   8   7      344.41      347.43     20.50 o 
  12   8   7      465.27      476.50     44.88 o 
  14   8   7       68.06      106.35     31.74 o 
  16   8   7        7.25       10.82     13.09 o 
  18   8   7        0.46        3.28     18.61 o 
 -17   9   7      503.67      480.74     24.23 o 
 -15   9   7      311.66      309.74     20.12 o 
 -13   9   7      317.35      315.60     28.46 o 
 -11   9   7       51.08       66.95     11.91 o 
  -9   9   7     1560.84     1486.06     33.37 o 
  -7   9   7     4259.59     4298.28     67.94 o 
  -5   9   7     3393.01     3261.84     53.21 o 
  -3   9   7     1528.12     1462.52     29.19 o 
  -1   9   7     1719.39     1820.58     33.70 o 
   1   9   7     4538.61     4365.02     65.87 o 
   3   9   7     3072.32     3101.21     60.24 o 
   5   9   7     4082.52     3986.39     61.89 o 
   7   9   7     1088.21     1101.14     32.48 o 
   9   9   7      627.93      649.09     26.28 o 
  11   9   7      844.88      857.33     32.11 o 
  13   9   7     1704.10     1652.82     48.37 o 
  15   9   7      672.98      703.09     32.89 o 
 -16  10   7        9.09        2.85     10.28 o 
 -14  10   7       13.43        8.37      9.93 o 
 -12  10   7        4.03       -7.66      7.66 o 
 -10  10   7       19.36       12.28     12.84 o 
  -8  10   7      621.70      613.07     20.55 o 
  -6  10   7      148.56      184.69     11.64 o 
  -4  10   7     3997.51     4068.79     63.30 o 
  -2  10   7      393.14      381.71     14.09 o 
   0  10   7      395.68      397.60     22.51 o 
   2  10   7      137.36      156.87     14.53 o 
   4  10   7      430.90      464.82     20.24 o 
   6  10   7       15.43       21.76      9.19 o 
   8  10   7      822.17      803.64     28.96 o 
  10  10   7      640.60      674.69     28.24 o 
  12  10   7        4.67       22.81     11.98 o 
  14  10   7      206.14      215.93     23.53 o 
 -15  11   7      136.52      149.95     15.55 o 
 -13  11   7      293.10      310.29     18.08 o 
 -11  11   7        9.85        8.82      8.71 o 
  -9  11   7      938.77      956.05     38.29 o 
  -7  11   7      737.08      681.24     21.02 o 
  -5  11   7      486.72      504.57     16.82 o 
  -3  11   7      196.53      178.26     10.29 o 
  -1  11   7      331.55      330.38     21.11 o 
   1  11   7     1112.63     1128.66     28.67 o 
   3  11   7      461.35      478.69     30.10 o 
   5  11   7     2571.99     2592.08     46.03 o 
   7  11   7       17.72       17.69      9.47 o 
   9  11   7       83.53      102.70     13.87 o 
  11  11   7      231.19      233.92     20.80 o 
  13  11   7     1112.51     1111.55     54.73 o 
 -12  12   7        7.91       25.77     10.23 o 
 -10  12   7      246.75      193.76     13.86 o 
  -8  12   7      784.52      806.32     35.49 o 
  -6  12   7     1088.20     1158.63     40.48 o 
  -4  12   7      949.15      898.07     34.70 o 
  -2  12   7      129.76      149.44     16.56 o 
   0  12   7      631.79      652.07     28.14 o 
   2  12   7      264.25      246.68     13.35 o 
   4  12   7     1295.51     1318.43     29.07 o 
   6  12   7      321.73      304.18     18.53 o 
   8  12   7      269.10      274.67     18.95 o 
  10  12   7      833.48      864.88     32.51 o 
  -9  13   7       49.55       55.80     16.03 o 
  -7  13   7        0.02       -6.54     12.89 o 
  -5  13   7       23.71       15.65     12.55 o 
  -3  13   7      504.01      434.22     24.72 o 
  -1  13   7       76.81       86.70     14.72 o 
   1  13   7       24.03       13.68     11.30 o 
   3  13   7       17.72        4.38     14.23 o 
   5  13   7      125.88      142.75     16.42 o 
   7  13   7       34.65       40.99     11.04 o 
  -4  14   7      546.86      677.21     40.50 o 
  -2  14   7      202.94      266.99     21.56 o 
   0  14   7      801.45      793.58     42.69 o 
   2  14   7      516.63      523.22     36.12 o 
 -22   0   8      169.87      171.85     31.74 o 
 -20   0   8      475.35      510.22     28.96 o 
 -18   0   8     3011.20     3082.95     57.74 o 
 -16   0   8     2085.08     2078.46     43.03 o 
 -14   0   8     3101.36     2974.86     52.78 o 
 -12   0   8        6.03       12.04      6.95 o 
 -10   0   8     2805.56     2748.44     56.11 o 
  -8   0   8     1767.38     1582.60     30.74 o 
  -6   0   8    12038.93    11793.28    187.68 o 
  -4   0   8    13004.97    14112.08    219.81 o 
  -2   0   8     7214.92     6489.05    107.58 o 
   0   0   8     2373.80     2243.83     47.61 o 
   2   0   8     3340.03     3416.67     87.82 o 
   4   0   8     7915.20     7538.52    124.98 o 
   6   0   8     1002.34      956.66     47.61 o 
   8   0   8     1909.31     1847.16     44.10 o 
  10   0   8     3236.16     3133.41     65.78 o 
  12   0   8     1086.86     1289.58     38.68 o 
  14   0   8     7030.16     6466.86    120.74 o 
  16   0   8     1738.08     1698.96     82.09 o 
  18   0   8      953.89      958.18     37.90 o 
  20   0   8      429.09      378.73     40.50 o 
 -21   1   8       99.56       89.05     14.95 o 
 -19   1   8      168.07      168.19     13.67 o 
 -17   1   8      420.09      417.80     13.83 o 
 -15   1   8     1937.69     2014.15     28.99 o 
 -13   1   8       36.69       48.19      5.99 o 
 -11   1   8     1670.38     1740.39     36.06 o 
  -9   1   8       86.33       88.13      6.95 o 
  -7   1   8     2412.39     2555.72     33.27 o 
  -5   1   8      161.74      134.17      7.34 o 
  -3   1   8     5801.90     6624.97     77.84 o 
  -1   1   8      851.43     1043.90     18.56 o 
   1   1   8     1821.77     1945.57     25.53 o 
   3   1   8      278.38      294.64      8.97 o 
   5   1   8     1127.22     1113.97     21.04 o 
   7   1   8     1157.86     1186.53     22.69 o 
   9   1   8      547.70      590.62     16.55 o 
  11   1   8      351.38      385.60     14.62 o 
  13   1   8      627.78      605.15     18.72 o 
  15   1   8      625.84      584.63     19.81 o 
  17   1   8       73.81       51.03     10.07 o 
  19   1   8      174.96      200.81     15.31 o 
  21   1   8       13.64       -2.45     10.62 o 
 -22   2   8      169.89      213.72     19.33 o 
 -20   2   8      190.96      194.87     16.12 o 
 -18   2   8     1112.13     1107.32     30.69 o 
 -16   2   8     1354.45     1437.84     27.44 o 
 -14   2   8       64.86       64.95      7.86 o 
 -12   2   8       45.43       58.55      6.83 o 
 -10   2   8      432.37      500.29     13.68 o 
  -8   2   8     3746.32     3713.67     44.90 o 
  -6   2   8     2254.06     2353.98     30.88 o 
  -4   2   8    22623.49    23293.77    225.11 o 
  -2   2   8     1308.39     1260.44     21.96 o 
   0   2   8     5752.36     5950.05     62.83 o 
   2   2   8     6449.14     6790.11     79.62 o 
   4   2   8     1812.12     1856.61     25.83 o 
   6   2   8     1248.35     1292.06     23.66 o 
   8   2   8      129.34      123.73      8.61 o 
  10   2   8     1700.62     1625.55     29.82 o 
  12   2   8      473.64      495.71     16.67 o 
  14   2   8     2554.69     2477.43     42.54 o 
  16   2   8      858.13      814.68     23.66 o 
  18   2   8      207.20      205.84     14.40 o 
  20   2   8      167.04      149.27     14.59 o 
 -21   3   8       25.52       34.26     10.99 o 
 -19   3   8      152.07      193.62     14.44 o 
 -17   3   8      691.10      665.27     21.55 o 
 -15   3   8      539.15      576.18     22.00 o 
 -13   3   8      207.75      203.51     10.02 o 
 -11   3   8       68.36       68.27      6.75 o 
  -9   3   8      131.11      102.87      7.44 o 
  -7   3   8     1310.41     1008.12     18.00 o 
  -5   3   8     1381.04     1302.89     20.23 o 
  -3   3   8      750.49      665.94     12.96 o 
  -1   3   8       27.55       25.24      5.15 o 
   1   3   8       78.14      132.11      6.86 o 
   3   3   8      792.70      750.57     16.08 o 
   5   3   8      449.09      378.84     11.90 o 
   7   3   8     1101.11      950.08     20.09 o 
   9   3   8      105.40       74.72     10.43 o 
  11   3   8      308.79      370.10     15.96 o 
  13   3   8      963.28      928.67     36.34 o 
  15   3   8      708.68      746.03     21.99 o 
  17   3   8       43.27       68.90     10.90 o 
  19   3   8       64.30       60.56     16.52 o 
 -22   4   8       23.55        7.10     15.08 o 
 -20   4   8        2.60       -9.95      9.95 o 
 -18   4   8      407.66      424.62     30.78 o 
 -16   4   8       19.58       20.52      9.02 o 
 -14   4   8      660.71      654.56     23.54 o 
 -12   4   8       56.76       43.53      8.00 o 
 -10   4   8      571.26      545.87     13.97 o 
  -8   4   8      680.86      649.78     14.47 o 
  -6   4   8        6.24       17.57      4.37 o 
  -4   4   8      413.06      404.83     12.24 o 
  -2   4   8        0.39        4.73      3.28 o 
   0   4   8     1121.40     1180.72     20.11 o 
   2   4   8      349.55      331.11     13.59 o 
   4   4   8       36.06       21.47      4.37 o 
   6   4   8      367.84      424.90     15.54 o 
   8   4   8      682.71      645.96     16.80 o 
  10   4   8      101.70      102.86      8.65 o 
  12   4   8       14.80        9.72      6.53 o 
  14   4   8       28.02       26.10      8.29 o 
  16   4   8      131.99      114.20     13.44 o 
  18   4   8        0.98       20.41     21.89 o 
  20   4   8       29.79       13.70     15.08 o 
 -21   5   8      395.42      432.52     24.19 o 
 -19   5   8      636.58      657.20     23.94 o 
 -17   5   8     2380.48     2305.02     43.22 o 
 -15   5   8      657.78      589.80     20.50 o 
 -13   5   8     1377.49     1380.43     29.27 o 
 -11   5   8      235.79      199.45     11.33 o 
  -9   5   8     3413.20     3154.56     46.72 o 
  -7   5   8     4420.36     4324.57     65.73 o 
  -5   5   8     7751.74     8172.33     71.19 o 
  -3   5   8     2217.70     2254.07     29.45 o 
  -1   5   8     3028.74     3212.21     34.49 o 
   1   5   8     5434.22     5725.38    104.91 o 
   3   5   8     4771.37     4952.71     60.94 o 
   5   5   8     3378.70     3339.70     44.43 o 
   7   5   8     4795.99     4689.13     60.58 o 
   9   5   8      617.69      615.73     16.92 o 
  11   5   8     3115.78     3084.49     46.90 o 
  13   5   8     2655.61     2676.27     51.59 o 
  15   5   8     1243.84     1212.49     41.80 o 
  17   5   8      576.49      545.86     30.16 o 
  19   5   8      205.48      213.38     23.18 o 
 -20   6   8      147.61      154.66     17.27 o 
 -18   6   8      112.32      131.08     15.34 o 
 -16   6   8     1038.76      980.51     42.11 o 
 -14   6   8      536.62      522.84     18.69 o 
 -12   6   8     1228.97     1253.23     39.50 o 
 -10   6   8       10.30       15.75      6.55 o 
  -8   6   8     1535.56     1492.46     28.02 o 
  -6   6   8     1669.45     1546.47     27.57 o 
  -4   6   8     1331.06     1370.75     21.59 o 
  -2   6   8     1211.83     1274.12     20.29 o 
   0   6   8      785.47      633.38     21.20 o 
   2   6   8      299.93      359.25      9.39 o 
   4   6   8     1347.37     1274.31     26.96 o 
   6   6   8     2016.56     2111.24     38.96 o 
   8   6   8     2258.53     2224.82     41.70 o 
  10   6   8      182.06      183.70     12.84 o 
  12   6   8     1711.20     1656.56     46.82 o 
  14   6   8      455.21      462.47     26.32 o 
  16   6   8      132.91      122.94     17.75 o 
  18   6   8       86.31       89.67     17.75 o 
 -19   7   8      424.94      412.29     23.06 o 
 -17   7   8     1246.06     1087.02     33.59 o 
 -15   7   8       54.36       43.59     11.26 o 
 -13   7   8      435.13      481.83     20.74 o 
 -11   7   8     1420.52     1291.43     27.56 o 
  -9   7   8       34.70       36.28      7.54 o 
  -7   7   8     8877.79     8630.74    103.94 o 
  -5   7   8      104.90      101.78      8.00 o 
  -3   7   8      886.09      876.55     18.94 o 
  -1   7   8       85.72       83.27      7.58 o 
   1   7   8     2998.02     3080.01     51.90 o 
   3   7   8     1128.79     1212.41     25.90 o 
   5   7   8     1599.15     1513.91     33.18 o 
   7   7   8     1077.65     1007.23     71.70 o 
   9   7   8       88.00       93.59     12.38 o 
  11   7   8     1633.03     1647.91     45.67 o 
  13   7   8      549.25      564.72     27.47 o 
  15   7   8      435.24      461.98     27.09 o 
  17   7   8       54.04       50.24     15.85 o 
 -18   8   8      373.33      358.82     21.71 o 
 -16   8   8      127.57      164.24     15.57 o 
 -14   8   8      337.76      311.78     27.05 o 
 -12   8   8        8.87        3.75      9.95 o 
 -10   8   8       44.56       52.08     13.05 o 
  -8   8   8       46.12       62.30      9.20 o 
  -6   8   8     1050.55     1099.43     26.69 o 
  -4   8   8     1096.77     1106.02     46.29 o 
  -2   8   8      546.04      514.86     32.60 o 
   0   8   8        7.91        4.54     11.57 o 
   2   8   8      418.73      419.76     31.20 o 
   4   8   8       20.83       43.19      9.19 o 
   6   8   8       46.12       36.62      8.05 o 
   8   8   8      108.43      113.42     13.16 o 
  10   8   8        6.26        5.47      9.29 o 
  12   8   8     1104.30     1152.38     38.70 o 
  14   8   8      155.95      199.62     53.09 o 
  16   8   8        5.66       18.64     12.75 o 
 -17   9   8      293.56      316.69     20.59 o 
 -15   9   8      388.03      363.67     20.24 o 
 -13   9   8      368.58      365.36     20.84 o 
 -11   9   8      548.08      530.32     32.38 o 
  -9   9   8        8.85        2.52      7.67 o 
  -7   9   8      169.76      162.04     15.47 o 
  -5   9   8      354.39      362.01     17.62 o 
  -3   9   8      668.74      756.53     20.75 o 
  -1   9   8      354.57      298.68     13.84 o 
   1   9   8        1.70       -3.02      6.07 o 
   3   9   8       88.61       99.27     11.04 o 
   5   9   8       12.18       15.95      7.14 o 
   7   9   8      151.13      151.14     14.30 o 
   9   9   8      555.92      511.50     27.91 o 
  11   9   8       42.36       34.41     12.31 o 
  13   9   8      360.23      357.99     23.99 o 
  15   9   8       41.11       13.10     12.75 o 
 -16  10   8      279.37      296.65     19.70 o 
 -14  10   8      220.48      251.69     17.13 o 
 -12  10   8      456.06      412.94     19.44 o 
 -10  10   8      731.40      782.00     25.08 o 
  -8  10   8     1578.27     1489.90     33.79 o 
  -6  10   8     4281.27     4315.33     69.03 o 
  -4  10   8      135.36      153.90     15.38 o 
  -2  10   8     1028.64     1086.73     25.64 o 
   0  10   8     2068.26     2061.83     39.06 o 
   2  10   8     1697.27     1771.42     63.49 o 
   4  10   8     1785.32     1838.41     43.93 o 
   6  10   8     1528.96     1558.63     40.93 o 
   8  10   8      683.04      735.67     28.61 o 
  10  10   8      884.77      872.20     32.48 o 
  12  10   8     1437.08     1449.04     44.87 o 
  14  10   8      899.72     1000.64     39.45 o 
 -13  11   8      138.46      165.10     16.04 o 
 -11  11   8      384.60      338.33     27.07 o 
  -9  11   8       80.55       81.06     10.64 o 
  -7  11   8      673.95      665.87     20.96 o 
  -5  11   8     1211.18     1218.84     27.98 o 
  -3  11   8      174.84      177.87     10.94 o 
  -1  11   8      944.27      965.53     24.26 o 
   1  11   8      595.38      592.86     19.25 o 
   3  11   8      247.64      260.76     16.03 o 
   5  11   8      275.26      282.03     14.33 o 
   7  11   8      195.47      181.49     15.74 o 
   9  11   8      555.23      548.81     26.63 o 
  11  11   8      574.76      690.16     30.57 o 
 -12  12   8       55.24       34.40     10.72 o 
 -10  12   8       94.28      102.64     11.71 o 
  -8  12   8      236.03      247.53     32.29 o 
  -6  12   8       21.03       16.86     14.23 o 
  -4  12   8       36.05       29.40     13.14 o 
  -2  12   8      156.62      144.90     26.82 o 
   0  12   8      222.34      190.47     12.12 o 
   2  12   8       13.69       14.98      8.10 o 
   4  12   8      443.82      457.91     18.04 o 
   6  12   8       31.56       34.01     10.75 o 
   8  12   8       19.72       15.48     10.51 o 
  10  12   8       10.63        8.95     11.20 o 
  -9  13   8      172.95      170.76     32.84 o 
  -7  13   8       57.21       51.88     19.70 o 
  -5  13   8      568.49      560.05     54.18 o 
  -3  13   8       48.87       42.33     13.57 o 
  -1  13   8      270.02      243.29     20.22 o 
   1  13   8      129.79      110.01     15.99 o 
   3  13   8      209.72      255.04     26.27 o 
   5  13   8       23.79       15.85      9.47 o 
   7  13   8        9.39        1.22     10.26 o 
 -21   1   9        1.54       -0.91     10.64 o 
 -19   1   9      863.41      924.18     29.64 o 
 -17   1   9      662.31      715.62     17.67 o 
 -15   1   9      444.90      465.41     14.05 o 
 -13   1   9     1969.69     2025.91     28.90 o 
 -11   1   9     2063.21     2062.91     31.18 o 
  -9   1   9     1793.10     1832.76     27.79 o 
  -7   1   9       14.38        6.55      4.46 o 
  -5   1   9     3774.25     3826.08     50.33 o 
  -3   1   9     1791.13     1703.83     27.05 o 
  -1   1   9     9161.39     9588.39    109.31 o 
   1   1   9     6897.38     7036.80     74.29 o 
   3   1   9     4769.20     4775.49     53.84 o 
   5   1   9     7011.86     7071.92     85.23 o 
   7   1   9       15.88       37.39      6.53 o 
   9   1   9     2184.43     2065.90     35.02 o 
  11   1   9      958.08      910.25     26.31 o 
  13   1   9     1167.30     1033.35     29.46 o 
  15   1   9      626.83      581.75     21.80 o 
  17   1   9      129.83      168.83     13.80 o 
  19   1   9      222.87      199.75     15.39 o 
 -22   2   9        2.02       -0.17     16.55 o 
 -20   2   9      143.50      188.42     15.96 o 
 -18   2   9      303.24      305.66     16.32 o 
 -16   2   9        9.91        6.38      7.92 o 
 -14   2   9     1916.35     2059.38     33.14 o 
 -12   2   9      287.05      324.66     12.40 o 
 -10   2   9       21.48       20.76      5.52 o 
  -8   2   9     1817.90     1803.74     27.26 o 
  -6   2   9     1194.05     1250.53     20.60 o 
  -4   2   9     1388.49     1271.67     26.46 o 
  -2   2   9     3961.59     4112.83     69.36 o 
   0   2   9     3351.53     3213.66     38.43 o 
   2   2   9     1163.84     1279.71     31.28 o 
   4   2   9     2367.98     2353.64     31.41 o 
   6   2   9     2856.80     2869.67     48.20 o 
   8   2   9       16.09       15.07      5.98 o 
  10   2   9     1876.82     1815.76     32.70 o 
  12   2   9     1613.50     1487.93     30.36 o 
  14   2   9      533.51      524.24     31.46 o 
  16   2   9      296.26      278.84     15.46 o 
  18   2   9       37.26       41.88     10.38 o 
  20   2   9       49.46       39.70     15.74 o 
 -21   3   9        0.35       -6.26      9.28 o 
 -19   3   9      338.58      340.92     17.50 o 
 -17   3   9       68.88       64.57     10.34 o 
 -15   3   9     1654.31     1743.47     34.87 o 
 -13   3   9      872.59      863.19     19.70 o 
 -11   3   9     2980.71     2999.65     40.56 o 
  -9   3   9      880.78      852.52     20.60 o 
  -7   3   9       14.99       14.63      4.57 o 
  -5   3   9      156.84      196.30      9.34 o 
  -3   3   9       41.57       18.45      4.66 o 
  -1   3   9      889.93      830.83     18.60 o 
   1   3   9      971.59      980.73     18.94 o 
   3   3   9     1577.11     1363.81     23.76 o 
   5   3   9       55.68       40.87      6.02 o 
   7   3   9        3.09        7.21      5.05 o 
   9   3   9     1475.86     1289.69     25.97 o 
  11   3   9      175.41      143.74     10.43 o 
  13   3   9      468.72      410.06     17.89 o 
  15   3   9        3.22       -7.51      7.51 o 
  17   3   9      120.94      115.92     14.51 o 
  19   3   9       51.88       72.83     17.40 o 
 -20   4   9      185.87      207.51     15.92 o 
 -18   4   9      910.31      948.73     27.22 o 
 -16   4   9      608.81      632.52     21.56 o 
 -14   4   9     1398.96     1423.35     37.76 o 
 -12   4   9      951.70      987.54     24.07 o 
 -10   4   9      308.13      300.95     11.33 o 
  -8   4   9     6836.42     6604.67     73.11 o 
  -6   4   9      701.24      702.15     14.96 o 
  -4   4   9     2605.08     2564.25     33.27 o 
  -2   4   9     4178.81     4011.67     51.44 o 
   0   4   9     4197.50     4404.11     55.61 o 
   2   4   9     1145.52     1168.07     21.50 o 
   4   4   9     2160.21     2270.89     30.88 o 
   6   4   9     2283.46     2391.33     36.76 o 
   8   4   9      228.09      233.83     11.01 o 
  10   4   9     2643.39     2655.51     46.45 o 
  12   4   9     2953.44     2901.41     46.48 o 
  14   4   9     1086.82     1015.85     79.19 o 
  16   4   9      308.36      321.84     24.37 o 
  18   4   9      309.34      331.18     27.36 o 
 -19   5   9       96.39      101.06     13.20 o 
 -17   5   9       85.26       97.13     12.05 o 
 -15   5   9     1148.62     1138.51     32.23 o 
 -13   5   9       83.00       74.85      9.83 o 
 -11   5   9       52.54       25.44      7.86 o 
  -9   5   9        3.55       -1.59      5.98 o 
  -7   5   9     5457.43     5101.49     67.10 o 
  -5   5   9      177.59      159.74     17.80 o 
  -3   5   9     1090.83     1030.34     21.20 o 
  -1   5   9      774.35      788.15     29.66 o 
   1   5   9       90.69       99.49      6.86 o 
   3   5   9        0.64        2.55      4.57 o 
   5   5   9      855.38      860.11     16.94 o 
   7   5   9       99.81      117.46      9.16 o 
   9   5   9       97.62      100.02     12.03 o 
  11   5   9     1789.18     1685.11     38.11 o 
  13   5   9      565.91      556.84     36.05 o 
  15   5   9      156.19      159.57     18.58 o 
  17   5   9      152.11      152.05     20.12 o 
  19   5   9        3.37        3.28     18.61 o 
 -20   6   9      167.44      191.70     18.70 o 
 -18   6   9       53.64       41.63     12.39 o 
 -16   6   9      739.84      822.71     29.02 o 
 -14   6   9        2.93        5.40      8.00 o 
 -12   6   9       70.33       85.53     10.07 o 
 -10   6   9     1024.36     1122.75     25.34 o 
  -8   6   9      147.09      133.35      9.76 o 
  -6   6   9     2342.92     2480.09     38.96 o 
  -4   6   9     1336.60     1369.21     25.50 o 
  -2   6   9     3059.97     2898.78     42.33 o 
   0   6   9     2807.44     2990.23     48.60 o 
   2   6   9     2527.96     2421.84     45.52 o 
   4   6   9      457.57      492.95     16.82 o 
   6   6   9     1453.93     1543.23     32.85 o 
   8   6   9     1310.20     1295.63     30.75 o 
  10   6   9     1466.59     1485.57     42.95 o 
  12   6   9     1649.77     1551.92     46.05 o 
  14   6   9      419.10      457.01     26.69 o 
  16   6   9       97.25       89.00     17.03 o 
  18   6   9      194.03      183.42     22.44 o 
 -19   7   9      141.52      174.52     18.02 o 
 -17   7   9      109.97      143.87     15.95 o 
 -15   7   9      503.54      513.21     23.23 o 
 -13   7   9      122.01      119.16     19.13 o 
 -11   7   9      219.86      264.64     14.54 o 
  -9   7   9        8.95        0.20      6.40 o 
  -7   7   9     5211.26     5054.61     68.25 o 
  -5   7   9      292.77      246.96     11.44 o 
  -3   7   9     2354.78     2304.42     36.23 o 
  -1   7   9     4710.82     4719.03     61.91 o 
   1   7   9      715.57      692.91     19.71 o 
   3   7   9      900.13      862.47     22.47 o 
   5   7   9      880.69      934.17     26.07 o 
   7   7   9      932.03      973.07     31.71 o 
   9   7   9      180.37      177.87     16.63 o 
  11   7   9     2606.07     2571.32     61.92 o 
  13   7   9     1772.41     1751.74     50.69 o 
  15   7   9       96.49       91.76     16.63 o 
  17   7   9      413.96      485.45     30.19 o 
 -18   8   9      153.56      132.29     15.71 o 
 -16   8   9        3.63        8.83     10.59 o 
 -14   8   9       12.68       19.01      9.95 o 
 -12   8   9       19.90       14.05      8.99 o 
 -10   8   9      215.47      200.79     14.15 o 
  -8   8   9       17.00       42.57     10.03 o 
  -6   8   9       38.53       40.53      8.44 o 
  -4   8   9      337.76      354.74     15.19 o 
  -2   8   9      109.97       99.07      9.27 o 
   0   8   9       18.70       19.59      8.21 o 
   2   8   9       80.34       99.01     11.04 o 
   4   8   9      236.19      287.88     16.98 o 
   6   8   9       57.23       56.56      9.11 o 
   8   8   9      138.42      137.20     14.30 o 
  10   8   9      127.77      125.03     15.42 o 
  12   8   9        1.36        1.40     11.20 o 
  14   8   9        0.49       -1.09     11.61 o 
  16   8   9        0.64        2.19     13.16 o 
 -17   9   9      503.01      591.58     32.07 o 
 -15   9   9      231.02      239.45     17.66 o 
 -13   9   9      184.08      179.35     15.39 o 
 -11   9   9      452.09      490.14     20.89 o 
  -9   9   9     1033.32      976.40     38.95 o 
  -7   9   9      619.47      621.17     21.18 o 
  -5   9   9     2679.91     2666.80     48.17 o 
  -3   9   9     1295.76     1267.83     31.67 o 
  -1   9   9     3871.12     3783.56     61.49 o 
   1   9   9     2106.48     2134.49     51.99 o 
   3   9   9     1236.15     1158.81     33.04 o 
   5   9   9      395.51      387.58     16.97 o 
   7   9   9     1772.07     1834.84     46.78 o 
   9   9   9      727.95      758.02     30.51 o 
  11   9   9     2204.39     2314.88     59.21 o 
  13   9   9     1095.66     1138.77     67.86 o 
  15   9   9      278.72      247.84     22.74 o 
 -14  10   9        8.87        7.16     10.04 o 
 -12  10   9        0.86        2.02      8.83 o 
 -10  10   9      116.98      108.64     12.15 o 
  -8  10   9      136.46      142.69     12.15 o 
  -6  10   9     1151.64     1049.11     27.25 o 
  -4  10   9        2.34        4.21      6.73 o 
  -2  10   9     1664.90     1740.71     35.96 o 
   0  10   9      870.36      915.26     24.81 o 
   2  10   9      800.46      943.41     29.43 o 
   4  10   9      512.63      516.50     23.07 o 
   6  10   9       77.77       80.62     17.51 o 
   8  10   9      304.85      315.53     20.08 o 
  10  10   9       28.24       30.25     12.61 o 
  12  10   9      763.33      739.25     57.47 o 
 -13  11   9       27.10       40.93     11.61 o 
 -11  11   9     1014.43     1063.59     30.94 o 
  -9  11   9      164.22      174.11     13.62 o 
  -7  11   9      607.34      633.42     21.82 o 
  -5  11   9      320.47      291.51     21.33 o 
  -3  11   9      531.38      581.34     19.96 o 
  -1  11   9      317.74      276.16     14.18 o 
   1  11   9      377.94      362.98     18.67 o 
   3  11   9      242.40      252.27     16.03 o 
   5  11   9       41.49       40.00      9.25 o 
   7  11   9      398.04      410.97     35.03 o 
   9  11   9      568.96      601.12     28.18 o 
  11  11   9      393.99      378.84     25.72 o 
 -10  12   9      381.20      389.67     27.86 o 
  -8  12   9       81.43       67.89     16.79 o 
  -6  12   9      109.66      102.88     23.53 o 
  -4  12   9      811.32      861.52     35.49 o 
  -2  12   9      329.89      314.13     22.59 o 
   0  12   9      942.70      987.38     26.03 o 
   2  12   9      956.38      965.11     30.24 o 
   4  12   9       87.50       85.35     10.46 o 
   6  12   9      110.25      136.10     14.96 o 
   8  12   9      457.25      460.17     24.93 o 
  -7  13   9       79.03       59.31     24.08 o 
  -5  13   9        4.41      -11.54     11.54 o 
  -3  13   9       27.70       12.31     13.36 o 
  -1  13   9       21.73       24.32     13.68 o 
   1  13   9       39.11       16.42     15.32 o 
   3  13   9        1.44        8.76     15.32 o 
   5  13   9        0.07        7.18      9.47 o 
 -20   0  10      354.67      337.13     39.41 o 
 -18   0  10      572.03      584.05     34.98 o 
 -16   0  10     4650.82     4581.76     95.25 o 
 -14   0  10      515.99      469.49     28.62 o 
 -12   0  10    18127.18    18289.10    239.08 o 
 -10   0  10     1682.02     1777.16     45.23 o 
  -8   0  10     4371.88     4325.12     82.41 o 
  -6   0  10     5847.29     5292.00     95.19 o 
  -4   0  10       54.31       19.93      7.32 o 
  -2   0  10     9816.86     9412.17    154.02 o 
   0   0  10    12514.58    12563.91    200.07 o 
   2   0  10     7070.26     6595.84     92.05 o 
   4   0  10     7993.74     7510.48    128.08 o 
   6   0  10      339.08      354.54     18.95 o 
   8   0  10     6916.35     6767.91    121.11 o 
  10   0  10     3965.05     4024.00    136.82 o 
  12   0  10     7653.33     7487.59    136.22 o 
  14   0  10      999.55     1158.62     40.63 o 
  16   0  10     1054.04     1104.78     41.02 o 
  18   0  10      474.07      451.96     29.02 o 
 -21   1  10       14.60       26.71     16.03 o 
 -19   1  10      188.55      190.09     18.80 o 
 -17   1  10       41.71       27.22      9.11 o 
 -15   1  10      257.91      251.92     12.54 o 
 -13   1  10      788.82      790.01     25.31 o 
 -11   1  10       89.88      109.79      8.69 o 
  -9   1  10      620.73      640.07     15.78 o 
  -7   1  10      277.91      296.65     11.59 o 
  -5   1  10       27.51       41.99      5.87 o 
  -3   1  10      295.42      266.99     14.72 o 
  -1   1  10      120.31      120.54      7.63 o 
   1   1  10     1009.61     1035.47     18.18 o 
   3   1  10       46.85       40.51      5.36 o 
   5   1  10       42.24       28.22      5.83 o 
   7   1  10      228.55      235.30     18.16 o 
   9   1  10        1.12        0.64      6.10 o 
  11   1  10      449.03      377.79     15.56 o 
  13   1  10      118.51      106.23     10.88 o 
  15   1  10       11.00       23.54      9.13 o 
  17   1  10       15.87        2.53      8.59 o 
  19   1  10        8.49        8.87     10.62 o 
 -20   2  10       92.47       72.74     11.97 o 
 -18   2  10      260.48      256.25     15.39 o 
 -16   2  10       27.11       30.81      9.23 o 
 -14   2  10     2773.53     2746.27     40.67 o 
 -12   2  10       44.96       43.22      7.35 o 
 -10   2  10     5001.97     4992.02     59.68 o 
  -8   2  10      221.35      231.52     13.41 o 
  -6   2  10      397.76      408.14     13.08 o 
  -4   2  10       88.36       57.68      9.07 o 
  -2   2  10      814.63      920.58     18.99 o 
   0   2  10     2939.16     3141.77     44.63 o 
   2   2  10     2082.99     1993.71     31.30 o 
   4   2  10     1076.53     1080.36     19.62 o 
   6   2  10        7.12       10.54      5.39 o 
   8   2  10     2697.48     2695.71     44.32 o 
  10   2  10     1332.04     1352.83     40.60 o 
  12   2  10     1030.66     1020.14     25.30 o 
  14   2  10      315.16      308.70     20.38 o 
  16   2  10        3.81        5.93      8.55 o 
  18   2  10       89.33       75.03     11.84 o 
 -21   3  10       18.68       18.44     10.51 o 
 -19   3  10       11.75       12.80      9.79 o 
 -17   3  10      621.64      626.87     26.54 o 
 -15   3  10       50.47       42.26     11.38 o 
 -13   3  10     1146.18     1181.71     27.63 o 
 -11   3  10      995.85     1039.59     21.33 o 
  -9   3  10       34.16       41.19      8.28 o 
  -7   3  10     1653.13     1677.08     30.77 o 
  -5   3  10       10.07       22.25      5.43 o 
  -3   3  10      550.30      435.03     13.01 o 
  -1   3  10     5770.31     5618.30     61.61 o 
   1   3  10     2717.22     2480.84     36.59 o 
   3   3  10      375.13      340.87     12.67 o 
   5   3  10      300.74      272.35     11.47 o 
   7   3  10      113.01      126.25      9.28 o 
   9   3  10      320.66      324.16     13.81 o 
  11   3  10     3434.86     3163.82     49.38 o 
  13   3  10      736.30      741.53     22.01 o 
  15   3  10      190.50      224.59     14.60 o 
  17   3  10      109.82      118.87     15.84 o 
  19   3  10       83.80       98.99     31.74 o 
 -20   4  10        3.90        4.49      9.88 o 
 -18   4  10        7.28       13.73      9.78 o 
 -16   4  10       12.46        5.47      8.47 o 
 -14   4  10      286.19      337.79     16.28 o 
 -12   4  10       66.61       97.60     12.80 o 
 -10   4  10     2381.38     2260.88     43.61 o 
  -8   4  10     1944.10     1981.58     29.83 o 
  -6   4  10       84.18       73.99      7.16 o 
  -4   4  10        3.01        2.10      4.04 o 
  -2   4  10       28.62       20.20      4.88 o 
   0   4  10        5.71        3.99      4.53 o 
   2   4  10        3.31       16.27      5.18 o 
   4   4  10      355.99      357.49     14.38 o 
   6   4  10      202.23      205.22     10.44 o 
   8   4  10     3334.70     3178.81     47.43 o 
  10   4  10       10.48       19.45      7.21 o 
  12   4  10       54.19       47.78     10.31 o 
  14   4  10       51.79       32.65     10.94 o 
  16   4  10       49.78       28.24     13.53 o 
  18   4  10       20.01       24.63     20.25 o 
 -19   5  10      401.73      350.99     18.72 o 
 -17   5  10      199.16      234.08     15.87 o 
 -15   5  10     1864.69     1752.81     36.49 o 
 -13   5  10     1722.74     1701.55     34.61 o 
 -11   5  10     1210.19     1180.87     27.05 o 
  -9   5  10     4380.08     4146.48     59.17 o 
  -7   5  10      192.84      188.94     10.89 o 
  -5   5  10     1965.15     1871.21     32.29 o 
  -3   5  10     5518.94     5212.53     99.85 o 
  -1   5  10     7744.95     7716.38     91.28 o 
   1   5  10     5632.45     5388.15     67.31 o 
   3   5  10     2527.00     2346.91     35.70 o 
   5   5  10      820.50      780.73     19.40 o 
   7   5  10      775.12      785.59     23.17 o 
   9   5  10     2984.64     2961.74     67.80 o 
  11   5  10     3822.25     3745.67     65.50 o 
  13   5  10     1629.20     1623.56     59.11 o 
  15   5  10      750.43      735.12     44.88 o 
  17   5  10      430.34      466.27     29.79 o 
 -18   6  10      259.03      286.30     20.16 o 
 -16   6  10        1.73       -6.23      8.63 o 
 -14   6  10      660.74      664.57     22.91 o 
 -12   6  10        1.56        2.71      7.31 o 
 -10   6  10      417.39      360.52     15.43 o 
  -8   6  10      297.30      367.09     14.66 o 
  -6   6  10      751.79      665.47     18.54 o 
  -4   6  10       49.10       51.69      7.54 o 
  -2   6  10     2287.93     2395.04     42.91 o 
   0   6  10     2772.51     2714.89     46.70 o 
   2   6  10      582.15      589.77     18.89 o 
   4   6  10      169.00      195.62     14.26 o 
   6   6  10      270.70      288.29     14.74 o 
   8   6  10      894.25      784.30     24.63 o 
  10   6  10     1165.69     1014.57     35.98 o 
  12   6  10      569.79      662.94     30.96 o 
  14   6  10      244.12      251.47     21.63 o 
  16   6  10       89.95       75.87     16.98 o 
 -17   7  10        5.39        0.28     10.51 o 
 -15   7  10      812.66      743.45     27.41 o 
 -13   7  10      289.77      296.67     17.77 o 
 -11   7  10      428.53      350.80     19.43 o 
  -9   7  10     1385.15     1390.49     29.07 o 
  -7   7  10      255.56      241.75     12.08 o 
  -5   7  10      473.63      489.60     16.07 o 
  -3   7  10     1533.09     1495.20     28.40 o 
  -1   7  10      603.29      633.81     22.20 o 
   1   7  10      388.21      366.95     15.26 o 
   3   7  10        4.76        6.91      6.51 o 
   5   7  10        4.77        2.58      7.04 o 
   7   7  10        2.16       -0.55      9.29 o 
   9   7  10     1319.09     1248.12     39.81 o 
  11   7  10       94.94      110.82     15.85 o 
  13   7  10      165.77      173.29     18.95 o 
  15   7  10       50.31       31.86     14.30 o 
 -16   8  10      499.10      486.00     24.12 o 
 -14   8  10      202.45      179.08     16.00 o 
 -12   8  10      787.46      857.33     28.28 o 
 -10   8  10      157.28      173.91     13.89 o 
  -8   8  10     1090.05     1116.73     29.60 o 
  -6   8  10      247.67      208.91     13.32 o 
  -4   8  10      531.91      499.37     18.95 o 
  -2   8  10     2039.83     2040.10     40.16 o 
   0   8  10      606.39      588.76     22.87 o 
   2   8  10      377.83      326.84     30.65 o 
   4   8  10       12.77       12.52      8.88 o 
   6   8  10      158.23      138.56     11.97 o 
   8   8  10       29.66       53.68     12.75 o 
  10   8  10      509.49      507.41     37.22 o 
  12   8  10      539.56      604.88     30.57 o 
  14   8  10      115.36      118.00     17.75 o 
 -15   9  10      269.45      262.76     18.92 o 
 -13   9  10       17.98       11.32     10.40 o 
 -11   9  10      220.01      209.17     15.23 o 
  -9   9  10      200.34      214.32     14.84 o 
  -7   9  10       40.49       39.61      9.64 o 
  -5   9  10       56.51       33.58      9.10 o 
  -3   9  10      219.53      247.34     15.47 o 
  -1   9  10       16.91        9.95      9.31 o 
   1   9  10        0.38       10.55      8.41 o 
   3   9  10       82.76       60.77     11.30 o 
   5   9  10        0.16        0.76      7.41 o 
   7   9  10      103.45      107.64     14.64 o 
   9   9  10       17.82       19.16     11.61 o 
  11   9  10        1.15        6.92     11.98 o 
  13   9  10       13.61        0.93     12.75 o 
 -14  10  10      217.76      195.16     16.88 o 
 -12  10  10      375.97      389.57     20.46 o 
 -10  10  10      338.13      353.65     19.89 o 
  -8  10  10      325.00      302.70     16.49 o 
  -6  10  10       13.57       13.09      8.19 o 
  -4  10  10     1412.94     1388.45     58.94 o 
  -2  10  10     2136.02     2081.01     41.72 o 
   0  10  10     1015.80     1088.54     32.35 o 
   2  10  10      857.28      855.31     42.14 o 
   4  10  10       84.10       95.75     15.87 o 
   6  10  10      115.14      113.02     14.64 o 
   8  10  10      429.07      457.37     25.51 o 
  10  10  10      835.73      844.69     34.38 o 
  12  10  10      277.17      353.52     43.78 o 
 -11  11  10      709.78      742.79     26.99 o 
  -9  11  10      737.39      669.53     24.23 o 
  -7  11  10      228.02      238.31     14.62 o 
  -5  11  10      150.81      150.83     12.86 o 
  -3  11  10     1769.74     1706.77     37.00 o 
  -1  11  10      611.44      613.51     45.28 o 
   1  11  10     1164.26     1156.14     34.19 o 
   3  11  10     1299.06     1238.61     44.88 o 
   5  11  10      159.51      193.64     14.07 o 
   7  11  10      352.82      388.72     23.52 o 
   9  11  10      915.58      976.65     36.71 o 
  -8  12  10        4.11       -7.63     15.32 o 
  -6  12  10       75.78       82.87     33.39 o 
  -4  12  10       14.18        2.74     12.10 o 
  -2  12  10      442.16      417.58     17.76 o 
   0  12  10       89.27       85.13     11.54 o 
   2  12  10       91.99      112.11     13.14 o 
   4  12  10       18.09       19.93      9.24 o 
   6  12  10      142.03      116.83     29.55 o 
  -3  13  10      585.60      528.19     58.56 o 
  -1  13  10       91.61       90.85     21.89 o 
   1  13  10      346.63      390.77     33.93 o 
 -21   1  11      162.33      163.73     23.22 o 
 -19   1  11       15.62       -4.29      9.28 o 
 -17   1  11       41.87       56.06     10.23 o 
 -15   1  11       91.44      105.42      9.93 o 
 -13   1  11        7.11       -0.40      6.23 o 
 -11   1  11     8240.13     8558.99     94.93 o 
  -9   1  11       37.30       39.13      7.24 o 
  -7   1  11       42.56       42.62      6.94 o 
  -5   1  11      307.95      257.54     11.35 o 
  -3   1  11      546.93      515.90     24.65 o 
  -1   1  11     2772.42     2931.50     42.39 o 
   1   1  11     7544.86     7615.76     81.93 o 
   3   1  11     2168.94     2154.81     31.11 o 
   5   1  11     1898.45     1864.61     34.44 o 
   7   1  11     2699.31     2703.76     42.67 o 
   9   1  11     2026.18     2013.13     35.97 o 
  11   1  11     2226.79     2232.28     39.91 o 
  13   1  11     2192.26     2100.60     44.71 o 
  15   1  11      302.46      316.09     18.64 o 
  17   1  11      154.40      129.96     13.75 o 
  19   1  11       29.09       34.44     25.18 o 
 -20   2  11        5.80        5.31      9.71 o 
 -18   2  11      202.52      236.63     15.77 o 
 -16   2  11       69.28       63.34     10.93 o 
 -14   2  11       21.15       29.85      8.99 o 
 -12   2  11      359.59      405.91     14.61 o 
 -10   2  11     2320.33     2268.47     63.83 o 
  -8   2  11      146.14      134.13      9.21 o 
  -6   2  11      143.58      133.58      9.48 o 
  -4   2  11      720.15      640.86     16.66 o 
  -2   2  11      747.53      843.28     23.83 o 
   0   2  11     3890.84     3808.29     46.08 o 
   2   2  11     8664.93     8552.02    108.54 o 
   4   2  11      219.60      221.75      9.74 o 
   6   2  11      561.09      583.78     24.91 o 
   8   2  11      420.43      459.71     17.69 o 
  10   2  11     1520.68     1508.90     30.85 o 
  12   2  11      925.15      966.87     25.43 o 
  14   2  11      479.84      502.12     19.95 o 
  16   2  11       86.95       81.90     12.70 o 
  18   2  11       46.96       27.56     12.35 o 
 -19   3  11        4.77        1.47      9.18 o 
 -17   3  11        3.46       -7.74      8.59 o 
 -15   3  11       17.76       11.31      8.12 o 
 -13   3  11     1118.85     1069.45     27.20 o 
 -11   3  11      783.87      775.46     21.73 o 
  -9   3  11      297.01      336.88     12.46 o 
  -7   3  11      499.95      497.94     14.00 o 
  -5   3  11        4.40        1.12      4.88 o 
  -3   3  11      305.95      297.39     11.64 o 
  -1   3  11      605.65      530.15     13.13 o 
   1   3  11        3.66        6.60      5.05 o 
   3   3  11      554.34      553.63     14.42 o 
   5   3  11     1586.27     1629.45     29.79 o 
   7   3  11      864.22      812.54     24.17 o 
   9   3  11      145.14      181.68     12.32 o 
  11   3  11      552.44      517.58     18.47 o 
  13   3  11      211.75      236.82     14.23 o 
  15   3  11      127.49      134.84     16.21 o 
  17   3  11       34.44       41.05     15.48 o 
 -20   4  11      142.03      116.73     14.15 o 
 -18   4  11       31.79       41.74     10.78 o 
 -16   4  11      517.93      576.80     21.71 o 
 -14   4  11      139.64      132.49     12.14 o 
 -12   4  11     2800.29     2846.72     47.58 o 
 -10   4  11     3173.02     3257.84     60.51 o 
  -8   4  11       50.95       50.07      8.31 o 
  -6   4  11        9.73        5.46      4.90 o 
  -4   4  11      947.36      943.04     17.65 o 
  -2   4  11     1532.01     1532.09     27.08 o 
   0   4  11     9858.20     9765.10    113.92 o 
   2   4  11     2959.21     2994.51     43.56 o 
   4   4  11     1240.90     1162.54     33.28 o 
   6   4  11      122.77      114.17      9.41 o 
   8   4  11     1810.17     1994.66     40.81 o 
  10   4  11     1593.80     1610.06     38.34 o 
  12   4  11     1300.32     1276.07     34.75 o 
  14   4  11      864.61      899.55     52.33 o 
  16   4  11      167.66      122.49     19.35 o 
  18   4  11      255.75      259.42     35.03 o 
 -19   5  11        0.76       -9.79      9.79 o 
 -17   5  11      529.43      527.91     23.70 o 
 -15   5  11        6.06        5.45      8.76 o 
 -13   5  11      315.16      311.45     16.14 o 
 -11   5  11       19.20       -0.26      8.06 o 
  -9   5  11     1284.49     1368.30     33.02 o 
  -7   5  11      488.57      547.41     17.56 o 
  -5   5  11       51.17       49.01      7.66 o 
  -3   5  11      451.47      442.43     17.04 o 
  -1   5  11       17.19       13.07      7.08 o 
   1   5  11     3836.52     3694.33     60.24 o 
   3   5  11      336.45      309.03     14.95 o 
   5   5  11      160.81      142.73     10.11 o 
   7   5  11       28.01       33.56      9.00 o 
   9   5  11       48.53       51.30     10.87 o 
  11   5  11      153.22      133.97     13.66 o 
  13   5  11       13.08        8.76     12.38 o 
  15   5  11       76.52       83.64     20.25 o 
  17   5  11        1.70        2.74     13.93 o 
 -18   6  11       88.34       97.23     15.32 o 
 -16   6  11       49.46       23.75     10.21 o 
 -14   6  11     1154.52     1255.32     41.29 o 
 -12   6  11      282.39      274.66     15.19 o 
 -10   6  11      455.13      492.41     17.97 o 
  -8   6  11      212.53      244.73     12.96 o 
  -6   6  11      126.30      104.68      9.37 o 
  -4   6  11      357.22      359.82     14.22 o 
  -2   6  11     3251.23     3339.67     56.16 o 
   0   6  11     3198.74     3092.33     52.83 o 
   2   6  11     1380.65     1483.45     32.81 o 
   4   6  11     1165.02     1172.60     27.17 o 
   6   6  11      176.74      202.90     13.47 o 
   8   6  11      374.40      420.42     26.08 o 
  10   6  11     1849.21     1847.16     51.47 o 
  12   6  11      490.17      513.79     28.18 o 
  14   6  11      451.33      407.80     27.09 o 
  16   6  11      191.47      203.78     26.82 o 
 -17   7  11      270.82      317.88     20.88 o 
 -15   7  11       35.50       70.20     13.19 o 
 -13   7  11      666.57      686.39     33.04 o 
 -11   7  11      442.91      540.54     30.40 o 
  -9   7  11      672.22      591.07     19.41 o 
  -7   7  11      149.60      105.99      9.79 o 
  -5   7  11       96.86       99.30      9.37 o 
  -3   7  11      551.05      555.72     17.66 o 
  -1   7  11     3421.62     3466.23     57.86 o 
   1   7  11     3495.11     3240.06     55.12 o 
   3   7  11     1832.97     1893.92     47.14 o 
   5   7  11     1089.12     1036.88     28.00 o 
   7   7  11       49.53       55.81     12.75 o 
   9   7  11     1808.35     1796.25     50.31 o 
  11   7  11      583.69      527.61     27.86 o 
  13   7  11      440.06      500.16     54.18 o 
  15   7  11      344.83      393.37     27.83 o 
 -16   8  11        0.27      -10.28     10.28 o 
 -14   8  11      238.56      234.94     18.28 o 
 -12   8  11       13.32        3.10      9.44 o 
 -10   8  11        0.25       -8.52      8.52 o 
  -8   8  11       16.57       19.70     12.64 o 
  -6   8  11        2.52       -6.73      6.73 o 
  -4   8  11       43.12       51.31      9.38 o 
  -2   8  11     1015.25     1044.84     32.26 o 
   0   8  11       42.32       42.21      9.97 o 
   2   8  11       19.99       13.85      8.88 o 
   4   8  11       44.09       28.88      9.97 o 
   6   8  11       73.00       92.02     10.94 o 
   8   8  11      131.49      116.29     15.42 o 
  10   8  11      150.48      155.29     18.61 o 
  12   8  11       26.26       26.68     13.53 o 
  14   8  11        4.94       13.68     13.16 o 
 -15   9  11      457.47      455.34     23.95 o 
 -13   9  11      850.42      974.14     39.72 o 
 -11   9  11      317.56      310.69     28.85 o 
  -9   9  11      385.66      434.06     20.04 o 
  -7   9  11       81.42       72.91     10.81 o 
  -5   9  11       15.82        9.82     10.06 o 
  -3   9  11     1613.36     1607.00     36.65 o 
  -1   9  11     3133.48     3007.14     85.93 o 
   1   9  11     1906.38     1929.59     47.82 o 
   3   9  11     1262.22     1258.40     37.39 o 
   5   9  11     1568.29     1613.76     36.77 o 
   7   9  11       96.46      154.09     16.63 o 
   9   9  11     1477.52     1397.44     44.04 o 
  11   9  11      826.62      843.72     35.98 o 
  13   9  11      389.92      425.89     27.47 o 
 -12  10  11      104.57      118.00     14.57 o 
 -10  10  11       83.05       66.11     11.84 o 
  -8  10  11        2.10       -8.01      8.01 o 
  -6  10  11       46.69       35.17      9.42 o 
  -4  10  11       49.35       45.70     10.21 o 
  -2  10  11      256.15      259.62     17.35 o 
   0  10  11      283.15      257.44     17.35 o 
   2  10  11      941.24      920.62     31.17 o 
   4  10  11      226.37      259.21     15.42 o 
   6  10  11      244.69      259.00     19.45 o 
   8  10  11      341.43      347.39     40.50 o 
  10  10  11      500.17      486.28     28.18 o 
 -11  11  11      149.17      149.80     15.05 o 
  -9  11  11      350.79      338.60     19.06 o 
  -7  11  11      308.45      333.60     17.99 o 
  -5  11  11        1.87        8.30      8.69 o 
  -3  11  11      950.47      962.67     28.24 o 
  -1  11  11      986.67     1035.79     36.67 o 
   1  11  11      531.73      516.53     37.22 o 
   3  11  11      233.46      231.31     17.88 o 
   5  11  11      325.31      317.84     20.80 o 
   7  11  11      173.61      210.93     19.16 o 
   9  11  11      103.24      122.59     26.27 o 
  -6  12  11       67.34       59.16     16.56 o 
  -4  12  11      114.00      126.69     18.94 o 
  -2  12  11      600.64      592.17     41.59 o 
   0  12  11      492.32      507.80     24.19 o 
   2  12  11      321.45      318.22     20.24 o 
   4  12  11      334.89      346.58     18.44 o 
 -20   0  12      417.30      397.34     42.69 o 
 -18   0  12       71.70       45.97     24.08 o 
 -16   0  12      638.10      660.69     32.51 o 
 -14   0  12      457.99      458.59     27.06 o 
 -12   0  12     9410.28     9275.06    162.89 o 
 -10   0  12     6547.07     6390.02    242.45 o 
  -8   0  12     5161.96     5311.32    100.21 o 
  -6   0  12     3822.19     3770.80    183.89 o 
  -4   0  12     6187.47     5932.06    107.18 o 
  -2   0  12    12523.05    11807.96    193.10 o 
   0   0  12     9367.45     9304.82    156.70 o 
   2   0  12    20607.40    19898.80    254.04 o 
   4   0  12      152.79      146.32     24.63 o 
   6   0  12     3194.41     3113.02     68.10 o 
   8   0  12     4801.71     4595.66     92.07 o 
  10   0  12     1757.75     1752.64     49.11 o 
  12   0  12     2260.02     2201.87     58.81 o 
  14   0  12     2224.43     2221.12     61.13 o 
  16   0  12     1901.62     1937.63     58.81 o 
  18   0  12      544.11      514.65     32.51 o 
 -19   1  12       62.45       62.46     17.30 o 
 -17   1  12        0.36        1.99      8.80 o 
 -15   1  12       49.50       58.72     10.44 o 
 -13   1  12      217.20      224.46     15.64 o 
 -11   1  12      265.80      253.28     13.75 o 
  -9   1  12      201.53      177.16     12.80 o 
  -7   1  12        1.27        8.30      8.06 o 
  -5   1  12      346.44      312.63     13.39 o 
  -3   1  12       63.86       46.74      7.24 o 
  -1   1  12      153.53      161.87      9.68 o 
   1   1  12      347.14      329.54     18.62 o 
   3   1  12     1233.26     1160.35     22.00 o 
   5   1  12     2381.71     2325.94     49.14 o 
   7   1  12      201.58      177.07     11.33 o 
   9   1  12       18.21        7.81      7.45 o 
  11   1  12       76.49       83.08     10.44 o 
  13   1  12        1.60        5.57      8.18 o 
  15   1  12        9.87       13.80      9.28 o 
  17   1  12        1.62       17.74     10.25 o 
 -20   2  12       54.71       75.50     15.14 o 
 -18   2  12        1.24        2.27      9.32 o 
 -16   2  12       20.49       14.30      9.13 o 
 -14   2  12       31.18       10.61      8.47 o 
 -12   2  12     1791.59     1816.57     35.98 o 
 -10   2  12       47.03       29.74      7.76 o 
  -8   2  12      332.70      322.24     19.24 o 
  -6   2  12       42.14       49.82      7.31 o 
  -4   2  12       37.71       25.84      6.53 o 
  -2   2  12     1667.51     1473.10     27.31 o 
   0   2  12      774.06      822.25     17.47 o 
   2   2  12     3637.24     3402.10     56.83 o 
   4   2  12      804.33      756.72     17.90 o 
   6   2  12      113.71      122.54     10.25 o 
   8   2  12      188.40      176.67     18.17 o 
  10   2  12        3.90        0.39      7.08 o 
  12   2  12      371.28      347.58     16.54 o 
  14   2  12      207.47      185.76     14.21 o 
  16   2  12      368.80      431.06     28.33 o 
 -19   3  12        4.27       -0.93      9.62 o 
 -17   3  12       11.51        0.13      8.86 o 
 -15   3  12      175.49      162.01     13.64 o 
 -13   3  12      261.42      276.35     15.12 o 
 -11   3  12     3788.71     3608.02     55.82 o 
  -9   3  12     1295.86     1203.10     26.92 o 
  -7   3  12        4.94       11.77      6.02 o 
  -5   3  12      152.34      169.46      9.78 o 
  -3   3  12      927.38      893.51     20.42 o 
  -1   3  12     1737.89     1646.66     29.86 o 
   1   3  12     4018.74     4051.95     55.78 o 
   3   3  12     1841.50     1798.88     28.55 o 
   5   3  12       60.99       70.86     10.03 o 
   7   3  12      766.90      753.03     32.70 o 
   9   3  12     1386.66     1464.79     39.34 o 
  11   3  12      118.96      130.31     11.60 o 
  13   3  12      385.25      358.64     20.01 o 
  15   3  12      302.14      263.07     22.28 o 
  17   3  12      131.78      157.68     21.63 o 
 -18   4  12        1.14       -4.98      9.23 o 
 -16   4  12        6.52       -8.69      8.69 o 
 -14   4  12       63.80       62.00     10.93 o 
 -12   4  12      210.40      178.87     13.14 o 
 -10   4  12      184.81      183.37     15.17 o 
  -8   4  12       23.61       24.53      7.48 o 
  -6   4  12      522.41      470.09     24.63 o 
  -4   4  12       98.29       99.32     10.52 o 
  -2   4  12       19.53       15.66      6.20 o 
   0   4  12     1067.40     1137.74     23.70 o 
   2   4  12        2.66       18.36      6.64 o 
   4   4  12      236.15      212.51     10.21 o 
   6   4  12      536.14      563.50     21.47 o 
   8   4  12      560.11      524.86     21.69 o 
  10   4  12        7.51       -2.95      8.80 o 
  12   4  12      130.31      100.31     13.27 o 
  14   4  12       28.50       38.83     11.71 o 
  16   4  12      118.66      143.86     20.08 o 
 -17   5  12       54.97       48.32     11.88 o 
 -15   5  12      336.79      347.22     17.78 o 
 -13   5  12     2016.75     1899.03     38.55 o 
 -11   5  12     3078.42     2942.94     49.24 o 
  -9   5  12     2612.28     2524.08     43.29 o 
  -7   5  12      690.94      612.56     28.44 o 
  -5   5  12      913.24      855.29     24.79 o 
  -3   5  12     1867.14     1609.34     39.15 o 
  -1   5  12     3174.18     2727.47     49.87 o 
   1   5  12     8824.94     8781.70    123.44 o 
   3   5  12     1316.27     1203.65     30.30 o 
   5   5  12     4369.89     4172.51     60.06 o 
   7   5  12      727.90      701.82     24.22 o 
   9   5  12     2139.29     2058.07     44.86 o 
  11   5  12     1107.41     1088.51     32.42 o 
  13   5  12     1000.52     1047.58     41.02 o 
  15   5  12      805.29      778.13     37.15 o 
 -18   6  12       11.85      -20.80     20.80 o 
 -16   6  12       22.56       10.79     11.11 o 
 -14   6  12      136.31      147.81     27.33 o 
 -12   6  12      125.06      117.05     11.88 o 
 -10   6  12     1592.97     1499.50     48.19 o 
  -8   6  12       46.59       26.09      7.82 o 
  -6   6  12      108.10       93.86     11.77 o 
  -4   6  12       23.63       34.13      8.70 o 
  -2   6  12        3.11        0.18     10.28 o 
   0   6  12      572.08      584.65     20.79 o 
   2   6  12      172.57      200.06     13.62 o 
   4   6  12      610.88      685.15     27.02 o 
   6   6  12        3.42       -0.80      7.99 o 
   8   6  12      773.67      731.80     31.34 o 
  10   6  12      127.40      157.02     18.18 o 
  12   6  12        2.94        3.64     11.98 o 
  14   6  12       64.48       74.33     17.40 o 
 -17   7  12        5.72        0.69     14.46 o 
 -15   7  12        2.03       -1.70     10.41 o 
 -13   7  12      322.23      325.54     20.04 o 
 -11   7  12      212.70      186.46     18.67 o 
  -9   7  12      201.25      178.78     12.41 o 
  -7   7  12       54.20       48.63      8.67 o 
  -5   7  12       83.44       84.21      9.46 o 
  -3   7  12      294.37      270.88     21.55 o 
  -1   7  12     1048.50     1113.77     28.56 o 
   1   7  12        4.64       21.34     11.49 o 
   3   7  12      125.86      156.04     15.42 o 
   5   7  12      183.34      214.70     15.00 o 
   7   7  12        8.75       11.51     11.20 o 
   9   7  12       92.59       56.24     14.30 o 
  11   7  12      178.56      154.05     18.95 o 
  13   7  12       20.62       34.74     14.64 o 
 -14   8  12      712.13      768.28     33.25 o 
 -12   8  12     1144.10      999.05     32.15 o 
 -10   8  12     1399.54     1398.00     36.94 o 
  -8   8  12      855.99      915.72     38.85 o 
  -6   8  12      151.99      150.28     20.46 o 
  -4   8  12      534.94      583.95     25.71 o 
  -2   8  12      128.75      123.26     13.87 o 
   0   8  12     3136.18     3046.77     96.87 o 
   2   8  12      329.86      384.78     21.19 o 
   4   8  12     1135.55     1096.18     32.37 o 
   6   8  12      681.77      750.87     30.93 o 
   8   8  12      130.34      140.59     17.40 o 
  10   8  12      570.62      592.26     37.76 o 
  12   8  12      205.60      237.34     22.99 o 
 -13   9  12       11.27        7.99     11.06 o 
 -11   9  12       68.29       60.14     17.27 o 
  -9   9  12        0.26       -8.03      8.03 o 
  -7   9  12       17.79       29.76     10.04 o 
  -5   9  12       91.87      108.53     12.41 o 
  -3   9  12       34.86       34.54     13.14 o 
  -1   9  12       43.22       70.07     12.61 o 
   1   9  12        0.48       -6.33      8.88 o 
   3   9  12      143.36      138.13     20.80 o 
   5   9  12      294.52      343.52     17.97 o 
   7   9  12        0.16       -8.64     10.26 o 
   9   9  12       28.07       38.34     14.30 o 
  11   9  12      178.88      204.62     20.85 o 
 -12  10  12      228.24      250.20     18.62 o 
 -10  10  12      192.04      194.38     16.04 o 
  -8  10  12      110.48      118.20     12.99 o 
  -6  10  12      156.47      151.33     13.97 o 
  -4  10  12      165.35      209.08     28.89 o 
  -2  10  12      390.18      454.64     22.87 o 
   0  10  12      428.43      415.20     22.09 o 
   2  10  12      139.26      155.17     15.74 o 
   4  10  12      588.10      581.08     22.43 o 
   6  10  12      190.40      188.32     21.89 o 
   8  10  12       71.01       59.77     14.64 o 
  -9  11  12      328.61      374.01     20.25 o 
  -7  11  12      700.35      761.79     26.82 o 
  -5  11  12     1191.39     1349.07     35.28 o 
  -3  11  12      121.38      158.18     15.99 o 
  -1  11  12     1633.25     1704.93     46.25 o 
   1  11  12     1152.80     1148.69     37.25 o 
   3  11  12      509.94      632.90     28.36 o 
   5  11  12      691.57      720.81     25.99 o 
   7  11  12      751.03      803.49     47.61 o 
  -4  12  12        8.57       11.50     15.61 o 
  -2  12  12      179.25      192.65     28.46 o 
   0  12  12       24.54       42.15     17.51 o 
   2  12  12       53.38       48.90     12.34 o 
 -19   1  13      160.27      142.28     22.74 o 
 -17   1  13       52.71       49.22     13.44 o 
 -15   1  13       33.46       65.06     12.81 o 
 -13   1  13     1483.76     1437.89     37.65 o 
 -11   1  13       74.47       71.88     10.32 o 
  -9   1  13      144.09      144.07     12.32 o 
  -7   1  13      517.78      498.15     16.66 o 
  -5   1  13        5.25        1.41      5.87 o 
  -3   1  13      447.01      380.06     14.46 o 
  -1   1  13     1267.10     1306.22     26.74 o 
   1   1  13     2351.17     2197.31     29.99 o 
   3   1  13      422.09      437.41     19.77 o 
   5   1  13     4739.24     4734.73     65.93 o 
   7   1  13     1425.94     1389.43     29.66 o 
   9   1  13      156.62      158.38     11.95 o 
  11   1  13      179.33      211.64     22.39 o 
  13   1  13       30.04       14.40      9.02 o 
  15   1  13      788.67      821.16     31.17 o 
  17   1  13      534.93      503.51     44.88 o 
 -18   2  13        1.90       12.31      9.96 o 
 -16   2  13       11.83        5.13      9.52 o 
 -14   2  13      605.55      640.13     40.46 o 
 -12   2  13      191.06      201.73     15.95 o 
 -10   2  13      380.00      329.63     15.21 o 
  -8   2  13      193.68      209.33     16.75 o 
  -6   2  13      116.53      124.65      9.83 o 
  -4   2  13       24.07       20.54      6.66 o 
  -2   2  13      286.63      234.25     10.28 o 
   0   2  13     1176.59     1165.38     22.15 o 
   2   2  13      322.94      283.65     11.70 o 
   4   2  13     4146.47     4171.33     59.61 o 
   6   2  13      438.89      431.85     16.69 o 
   8   2  13      909.74      863.41     23.36 o 
  10   2  13      349.81      356.17     16.82 o 
  12   2  13       59.31       63.36     10.53 o 
  14   2  13      117.75       67.63     15.68 o 
  16   2  13      376.01      421.33     30.98 o 
 -19   3  13       11.78       14.68     12.39 o 
 -17   3  13      105.64      111.96     13.40 o 
 -15   3  13       68.37       66.43     11.35 o 
 -13   3  13      673.44      705.80     25.81 o 
 -11   3  13       43.28       37.52     10.64 o 
  -9   3  13      246.30      212.27     21.43 o 
  -7   3  13       70.19       98.39     11.34 o 
  -5   3  13       41.00       30.20      6.96 o 
  -3   3  13      229.80      202.94      9.60 o 
  -1   3  13        6.14        3.02      5.98 o 
   1   3  13     2476.97     2506.56     40.29 o 
   3   3  13       12.99       16.26      6.01 o 
   5   3  13      547.45      576.51     18.72 o 
   7   3  13      281.74      293.05     14.59 o 
   9   3  13      100.32       85.82     12.21 o 
  11   3  13        1.33       -8.22      8.22 o 
  13   3  13        3.46        1.47      9.68 o 
  15   3  13      226.54      272.76     20.20 o 
 -18   4  13       29.31       24.69     11.57 o 
 -16   4  13       67.96       71.27     14.50 o 
 -14   4  13      533.66      603.90     29.70 o 
 -12   4  13     1010.16     1008.02     27.59 o 
 -10   4  13      988.90     1126.77     30.02 o 
  -8   4  13     1254.62     1217.96     35.01 o 
  -6   4  13      806.86      847.96     32.85 o 
  -4   4  13      191.28      161.99     12.84 o 
  -2   4  13     1974.37     1844.62     39.17 o 
   0   4  13      281.94      326.90     25.71 o 
   2   4  13     1329.31     1309.45     32.22 o 
   4   4  13     1880.17     2000.78     36.80 o 
   6   4  13     2917.20     2958.41    104.55 o 
   8   4  13      715.99      714.86     43.36 o 
  10   4  13      572.73      602.72     24.63 o 
  12   4  13      261.97      305.36     19.79 o 
  14   4  13      213.39      205.27     22.05 o 
 -17   5  13      122.23      122.63     14.62 o 
 -15   5  13      236.61      213.21     15.56 o 
 -13   5  13      152.40      161.70     13.49 o 
 -11   5  13      140.44      118.28     11.97 o 
  -9   5  13      599.14      588.79     20.78 o 
  -7   5  13      137.13      130.36     12.71 o 
  -5   5  13      155.63      145.81     12.84 o 
  -3   5  13       21.75       22.35      9.16 o 
  -1   5  13     1244.10     1162.85     30.29 o 
   1   5  13     1418.28     1312.99     32.42 o 
   3   5  13      499.49      479.42     21.93 o 
   5   5  13      197.57      197.35     16.43 o 
   7   5  13       13.86       10.27      8.93 o 
   9   5  13      410.98      354.61     19.16 o 
  11   5  13       59.33       68.92     15.42 o 
  13   5  13       17.10       27.15     13.87 o 
  15   5  13        0.71       20.57     14.64 o 
 -16   6  13       64.30       60.68     23.37 o 
 -14   6  13      111.93      122.43     13.50 o 
 -12   6  13      117.09      153.15     15.64 o 
 -10   6  13      604.11      635.84     21.91 o 
  -8   6  13      297.30      371.23     18.01 o 
  -6   6  13      120.68      132.24     12.35 o 
  -4   6  13      306.75      289.55     15.90 o 
  -2   6  13       13.48       -0.89      7.68 o 
   0   6  13      415.75      481.66     35.34 o 
   2   6  13      743.98      765.48     24.63 o 
   4   6  13     1088.65     1094.09     31.11 o 
   6   6  13      932.55      954.61     28.64 o 
   8   6  13      550.22      535.47     28.61 o 
  10   6  13      280.96      314.61     23.60 o 
  12   6  13      213.17      215.09     26.27 o 
  14   6  13      360.85      400.64     53.09 o 
 -15   7  13      374.47      434.70     23.76 o 
 -13   7  13      217.67      266.64     19.22 o 
 -11   7  13      562.76      628.78     25.70 o 
  -9   7  13      629.92      623.11     24.54 o 
  -7   7  13      563.74      609.43     23.95 o 
  -5   7  13       80.78       77.12     13.53 o 
  -3   7  13      669.04      622.96     27.40 o 
  -1   7  13      284.88      298.46     19.63 o 
   1   7  13      151.75      176.76     16.63 o 
   3   7  13      942.88      945.15     33.61 o 
   5   7  13     1103.93     1041.40     30.53 o 
   7   7  13     1151.78     1067.56     38.31 o 
   9   7  13      361.14      354.52     24.73 o 
  11   7  13      735.66      795.43     36.35 o 
  13   7  13      242.13      200.60     44.88 o 
 -14   8  13       44.52       47.54     13.15 o 
 -12   8  13        1.80       -7.09     10.44 o 
 -10   8  13      266.66      210.82     16.55 o 
  -8   8  13        3.11        2.95      9.22 o 
  -6   8  13       32.12       25.65      9.93 o 
  -4   8  13      200.47      188.90     18.06 o 
  -2   8  13      239.63      251.34     22.99 o 
   0   8  13      173.98      166.07     16.20 o 
   2   8  13       25.70       24.32     10.75 o 
   4   8  13      181.64      177.37     14.51 o 
   6   8  13        7.51       10.15     11.04 o 
   8   8  13      107.08       94.95     16.25 o 
  10   8  13       16.37       14.81     13.09 o 
  12   8  13       10.11        1.09     19.70 o 
 -11   9  13      595.42      606.58     29.37 o 
  -9   9  13      640.85      686.90     26.51 o 
  -7   9  13      441.34      454.72     21.65 o 
  -5   9  13      306.59      284.13     19.95 o 
  -3   9  13      263.72      310.00     31.74 o 
  -1   9  13      178.84      177.65     16.82 o 
   1   9  13      546.62      613.11     27.27 o 
   3   9  13     1018.46     1017.70     35.83 o 
   5   9  13      659.45      642.54     26.83 o 
   7   9  13      987.79     1027.32     38.61 o 
   9   9  13      331.51      383.14     25.92 o 
 -10  10  13        6.76        8.25     10.52 o 
  -8  10  13       82.31       62.08     12.19 o 
  -6  10  13        8.89       24.81     10.41 o 
  -4  10  13       80.83       78.66     16.97 o 
  -2  10  13        5.48        0.85     10.26 o 
   0  10  13      358.05      370.17     22.87 o 
   2  10  13      134.11      162.64     37.76 o 
   4  10  13      133.61      174.77     14.97 o 
   6  10  13      503.42      465.70     26.69 o 
   8  10  13      109.77      101.80     26.27 o 
  -7  11  13      215.31      221.11     37.22 o 
  -5  11  13      595.42      606.40     28.65 o 
  -3  11  13       66.20       84.98     18.06 o 
  -1  11  13      390.42      386.02     27.36 o 
   1  11  13      143.65      186.20     17.88 o 
   3  11  13      569.18      621.54     24.43 o 
 -18   0  14      176.64      177.32     32.84 o 
 -16   0  14      449.76      440.03     42.69 o 
 -14   0  14     2736.12     2402.63     93.04 o 
 -12   0  14     1046.30     1048.62     56.92 o 
 -10   0  14     2312.73     2179.33     82.09 o 
  -8   0  14     4105.31     4060.22    101.25 o 
  -6   0  14     6711.55     6229.36    116.44 o 
  -4   0  14     4046.21     4107.62    105.63 o 
  -2   0  14     3084.01     2975.89     65.73 o 
   0   0  14     3861.91     3817.94     64.01 o 
   2   0  14     1258.33     1195.01     54.18 o 
   4   0  14     9650.10     9430.40    193.20 o 
   6   0  14    11934.91    12018.18    211.26 o 
   8   0  14     2625.86     2608.95     64.60 o 
  10   0  14     1332.08     1387.72     82.09 o 
  12   0  14      306.97      262.09     22.82 o 
  14   0  14      930.66     1090.21     62.39 o 
 -17   1  14       13.21        6.31     24.63 o 
 -15   1  14       34.16       48.20     12.61 o 
 -13   1  14       33.00       28.20     11.02 o 
 -11   1  14       32.57       31.95      9.38 o 
  -9   1  14        5.02       -4.79      6.90 o 
  -7   1  14      344.68      296.02     14.30 o 
  -5   1  14        0.85       -3.87      6.15 o 
  -3   1  14       67.97       67.08      8.53 o 
  -1   1  14        6.67        8.20      5.61 o 
   1   1  14      125.45      121.57     14.47 o 
   3   1  14       14.45        7.64      7.03 o 
   5   1  14      413.17      387.17     26.38 o 
   7   1  14        6.40        8.19      7.34 o 
   9   1  14       33.24       25.88      8.73 o 
  11   1  14       10.20        0.84      8.61 o 
  13   1  14       39.50       39.88     10.81 o 
  15   1  14        0.73      -10.27     10.27 o 
 -18   2  14      138.54      176.24     18.80 o 
 -16   2  14        6.40       -1.78     12.55 o 
 -14   2  14      511.88      511.13     24.63 o 
 -12   2  14       68.11       78.07     20.46 o 
 -10   2  14       16.68        1.42     13.60 o 
  -8   2  14      617.47      574.80     22.32 o 
  -6   2  14       81.07       87.36     12.17 o 
  -4   2  14      210.63      196.43     11.72 o 
  -2   2  14      142.18       93.94      8.16 o 
   0   2  14      287.57      238.22     12.96 o 
   2   2  14      136.37      126.50      9.18 o 
   4   2  14     1513.14     1508.01     36.64 o 
   6   2  14     2641.68     2662.79     45.22 o 
   8   2  14      259.80      258.26     14.54 o 
  10   2  14      114.38      138.51     12.96 o 
  12   2  14       34.77       21.46     11.43 o 
  14   2  14      115.76      123.54     16.84 o 
 -17   3  14        1.46        8.55     10.07 o 
 -15   3  14      475.65      411.60     27.47 o 
 -13   3  14       26.67       13.97     10.27 o 
 -11   3  14      204.52      192.45     29.88 o 
  -9   3  14      300.60      277.83     17.00 o 
  -7   3  14     1288.49     1313.61     33.70 o 
  -5   3  14     1331.83     1327.18     33.06 o 
  -3   3  14      632.19      618.61     22.10 o 
  -1   3  14      557.11      568.51     36.22 o 
   1   3  14       69.95       65.65     11.35 o 
   3   3  14      933.17      945.28     24.20 o 
   5   3  14     3178.58     3262.27     60.44 o 
   7   3  14     1040.44     1049.53     51.56 o 
   9   3  14      247.01      274.04     17.67 o 
  11   3  14       61.37       54.85     15.77 o 
  13   3  14       42.32       57.08     17.07 o 
  15   3  14      142.31      157.42     17.90 o 
 -16   4  14        7.55       -2.58      9.57 o 
 -14   4  14      147.57      149.66     14.09 o 
 -12   4  14        1.55        5.11      9.36 o 
 -10   4  14       59.42       56.00     11.79 o 
  -8   4  14       12.35       -5.17      8.70 o 
  -6   4  14      103.09       73.28     11.57 o 
  -4   4  14       89.57       55.34     10.27 o 
  -2   4  14      440.55      352.67     18.01 o 
   0   4  14      153.88      170.90     13.68 o 
   2   4  14       18.48       10.77      8.17 o 
   4   4  14        0.34       -1.14      6.82 o 
   6   4  14      108.29      113.58     12.81 o 
   8   4  14      209.23      224.61     17.06 o 
  10   4  14       15.20       17.49     10.52 o 
  12   4  14       34.77       34.95     12.61 o 
  14   4  14       82.17      112.26     20.12 o 
 -15   5  14      430.84      398.59     33.07 o 
 -13   5  14      423.04      402.66     18.80 o 
 -11   5  14      615.85      549.50     21.14 o 
  -9   5  14     1452.79     1469.94     37.68 o 
  -7   5  14     1968.33     1886.10     42.71 o 
  -5   5  14     2884.00     2670.35     79.57 o 
  -3   5  14     1931.19     1841.69     46.06 o 
  -1   5  14     1536.72     1473.08     35.55 o 
   1   5  14      149.78      133.13     14.09 o 
   3   5  14     3228.81     2958.52     48.70 o 
   5   5  14     2793.47     2828.08     74.48 o 
   7   5  14     2354.18     2287.32     49.29 o 
   9   5  14     1547.63     1493.02     59.08 o 
  11   5  14      348.45      318.19     25.18 o 
  13   5  14      323.65      312.62     25.54 o 
 -14   6  14        8.77       -6.01     10.87 o 
 -12   6  14        8.00        6.27      8.95 o 
 -10   6  14        6.73        9.04      8.73 o 
  -8   6  14      280.47      311.72     17.87 o 
  -6   6  14       99.76       98.51     12.17 o 
  -4   6  14      240.47      275.39     16.35 o 
  -2   6  14      348.46      372.68     18.70 o 
   0   6  14      100.86       60.20     10.90 o 
   2   6  14       11.57        3.39      8.62 o 
   4   6  14      406.37      443.84     17.78 o 
   6   6  14      295.77      338.32     23.22 o 
   8   6  14        4.13       14.30     12.31 o 
  10   6  14       36.86       22.14     13.53 o 
  12   6  14       48.55       62.67     16.98 o 
 -13   7  14       15.21        1.37     10.89 o 
 -11   7  14       39.54       20.43     11.26 o 
  -9   7  14      200.13      193.99     16.21 o 
  -7   7  14       12.52       16.56     11.83 o 
  -5   7  14      287.19      297.21     21.27 o 
  -3   7  14      411.09      390.45     23.07 o 
  -1   7  14       67.60       13.99     10.43 o 
   1   7  14       15.99        2.19      9.65 o 
   3   7  14      173.83      192.89     15.08 o 
   5   7  14        2.80        8.53      9.16 o 
   7   7  14      148.00      144.04     17.80 o 
   9   7  14      277.97      331.40     25.54 o 
  11   7  14       27.60       11.49     13.93 o 
 -12   8  14       68.73       49.00     13.61 o 
 -10   8  14      413.97      413.07     22.11 o 
  -8   8  14      940.13     1000.44     31.67 o 
  -6   8  14      826.96      767.26     32.26 o 
  -4   8  14     1029.14     1074.62     37.71 o 
  -2   8  14     1606.98     1524.47     45.15 o 
   0   8  14        9.34       -3.77      9.47 o 
   2   8  14     1031.74      918.35     34.73 o 
   4   8  14      814.77      821.89     35.64 o 
   6   8  14      516.64      593.66     45.97 o 
   8   8  14      378.44      348.48     24.73 o 
  10   8  14      157.75      226.00     42.69 o 
 -11   9  14      202.84      172.86     20.44 o 
  -9   9  14       76.06       80.49     14.05 o 
  -7   9  14       28.65       21.21     12.10 o 
  -5   9  14      110.72      114.37     16.03 o 
  -3   9  14       14.88       12.11     11.53 o 
  -1   9  14        8.78        9.96     11.04 o 
   1   9  14        6.84        0.63     18.61 o 
   3   9  14        8.33        5.92      9.10 o 
   5   9  14      102.35       82.55     14.04 o 
   7   9  14        9.52       11.84     12.31 o 
  -8  10  14      122.89      123.51     18.79 o 
  -6  10  14       42.87       54.43     13.57 o 
  -4  10  14      678.08      611.86     28.83 o 
  -2  10  14       87.82       83.81     14.16 o 
   0  10  14        2.94       -7.91      9.97 o 
   2  10  14      352.09      325.20     22.59 o 
   4  10  14      115.32      100.04     13.69 o 
 -17   1  15       31.35       40.06     17.40 o 
 -15   1  15      914.28      958.81     41.36 o 
 -13   1  15       94.30       94.78     13.62 o 
 -11   1  15      106.31      119.32     13.90 o 
  -9   1  15      720.00      740.87     25.01 o 
  -7   1  15      484.35      526.20     18.83 o 
  -5   1  15     3466.99     3188.65     50.56 o 
  -3   1  15        4.56        2.01      6.66 o 
  -1   1  15       70.09       75.34      8.16 o 
   1   1  15       62.26       57.62      7.98 o 
   3   1  15       62.44       76.64     14.07 o 
   5   1  15     2069.52     2028.02     38.66 o 
   7   1  15     1578.53     1633.77     34.61 o 
   9   1  15     1034.84     1037.38     28.15 o 
  11   1  15       33.64       13.74      9.43 o 
  13   1  15      621.57      750.84     30.49 o 
 -16   2  15      258.59      228.79     19.53 o 
 -14   2  15      252.82      263.60     37.22 o 
 -12   2  15        1.20       -6.93      8.85 o 
 -10   2  15      328.56      317.30     18.49 o 
  -8   2  15       17.26       21.16     10.11 o 
  -6   2  15      960.96      951.14     29.07 o 
  -4   2  15      667.90      601.51     19.35 o 
  -2   2  15        7.75       -0.04      5.79 o 
   0   2  15        4.32        7.11      6.82 o 
   2   2  15       81.22       82.07      8.79 o 
   4   2  15      566.55      596.78     36.33 o 
   6   2  15      406.21      383.25     16.77 o 
   8   2  15      736.34      756.12     28.21 o 
  10   2  15       15.54       -0.10      9.25 o 
  12   2  15       56.07       54.26     13.47 o 
  14   2  15      218.15      266.36     31.05 o 
 -15   3  15        0.58        5.76     10.64 o 
 -13   3  15      200.79      211.41     17.48 o 
 -11   3  15        1.33       -7.12      8.80 o 
  -9   3  15       25.71       28.99     11.48 o 
  -7   3  15      725.78      696.46     29.48 o 
  -5   3  15       93.32      106.75     16.13 o 
  -3   3  15      121.75      115.12     12.86 o 
  -1   3  15       59.61       73.37     15.74 o 
   1   3  15      190.69      170.90     14.10 o 
   3   3  15        7.83        2.45      7.74 o 
   5   3  15      182.18      179.49     16.25 o 
   7   3  15      501.00      503.90     22.96 o 
   9   3  15      137.38      141.95     15.53 o 
  11   3  15        3.63        4.38     10.74 o 
  13   3  15       83.72      124.14     17.91 o 
 -16   4  15      565.63      526.29     62.39 o 
 -14   4  15      113.54      104.91     15.37 o 
 -12   4  15      186.10      203.80     20.69 o 
 -10   4  15      331.47      342.08     19.35 o 
  -8   4  15      468.25      443.04     21.25 o 
  -6   4  15     1920.21     1941.51     43.80 o 
  -4   4  15     2136.40     1944.38     43.39 o 
  -2   4  15      581.70      650.17     23.80 o 
   0   4  15       16.67       20.36      9.44 o 
   2   4  15      837.22      853.15     23.73 o 
   4   4  15     1019.75      979.88     26.53 o 
   6   4  15     1564.46     1580.99     57.11 o 
   8   4  15     1618.42     1724.65     51.44 o 
  10   4  15      235.31      198.67     17.27 o 
  12   4  15      123.13      131.96     20.90 o 
 -15   5  15        3.29       -6.22     10.07 o 
 -13   5  15        2.81        9.22     11.71 o 
 -11   5  15        2.65        7.91     10.48 o 
  -9   5  15       72.79       80.55     13.18 o 
  -7   5  15       43.01       50.10     11.93 o 
  -5   5  15      184.37      190.81     15.37 o 
  -3   5  15      342.82      303.67     17.48 o 
  -1   5  15      108.83       83.35     12.14 o 
   1   5  15      461.67      461.91     21.23 o 
   3   5  15      477.09      453.12     20.53 o 
   5   5  15       48.88       45.86     17.78 o 
   7   5  15       48.93       26.65     11.15 o 
   9   5  15        2.47        4.31     12.75 o 
  11   5  15        0.44        3.61     22.44 o 
 -14   6  15       10.55       13.53     12.31 o 
 -12   6  15      542.35      601.47     31.71 o 
 -10   6  15       13.83        5.54      9.93 o 
  -8   6  15      191.41      183.67     15.77 o 
  -6   6  15      459.54      477.35     21.86 o 
  -4   6  15      358.34      349.62     19.08 o 
  -2   6  15      823.83      881.32     28.19 o 
   0   6  15       94.88       81.43     11.97 o 
   2   6  15      171.63      192.95     15.58 o 
   4   6  15      220.07      241.73     32.73 o 
   6   6  15      451.78      455.92     39.95 o 
   8   6  15     1052.14     1092.33     42.18 o 
  10   6  15       96.50       64.05     17.40 o 
 -13   7  15       70.01       97.42     30.65 o 
 -11   7  15      243.62      311.97     24.30 o 
  -9   7  15      146.84      189.09     19.63 o 
  -7   7  15      437.02      434.48     26.18 o 
  -5   7  15      491.40      457.31     25.92 o 
  -3   7  15      993.49      991.63     47.07 o 
  -1   7  15        4.48        6.53     11.20 o 
   1   7  15      349.82      357.30     36.67 o 
   3   7  15      732.05      734.83     26.69 o 
   5   7  15      622.40      596.40     30.16 o 
   7   7  15      703.55      647.10     32.48 o 
   9   7  15      469.59      536.96     31.34 o 
 -10   8  15       36.60       26.03     15.32 o 
  -8   8  15      147.46      188.45     19.16 o 
  -6   8  15      123.53      128.52     16.82 o 
  -4   8  15       17.31       29.40     13.14 o 
  -2   8  15      379.92      402.11     24.30 o 
   0   8  15        1.58       -5.89      9.85 o 
   2   8  15        1.90        9.71     17.51 o 
   4   8  15       13.89       16.03     10.93 o 
   6   8  15        1.91       -9.39     14.23 o 
   8   8  15      164.72      156.36     20.12 o 
  -7   9  15      247.14      257.15     34.48 o 
  -5   9  15      540.72      515.40     28.51 o 
  -3   9  15      960.34     1033.75     38.81 o 
  -1   9  15      119.35      119.11     16.03 o 
   1   9  15      162.20      184.35     25.18 o 
   3   9  15      350.65      324.04     19.71 o 
   5   9  15      781.85      860.89     45.43 o 
  -2  10  15        1.84       -8.49     10.73 o 
   0  10  15        3.70        6.14     12.59 o 
 -16   0  16       17.70      -19.70     19.70 o 
 -14   0  16      488.44      478.34     43.78 o 
 -12   0  16       61.82       15.32     20.80 o 
 -10   0  16      375.80      387.49     37.22 o 
  -8   0  16     1939.52     1870.87    101.25 o 
  -6   0  16     2891.71     2761.66     97.42 o 
  -4   0  16     3747.68     3722.47    121.50 o 
  -2   0  16     2001.33     1998.61     54.16 o 
   0   0  16     1701.23     1746.90     46.71 o 
   2   0  16     1645.37     1505.83     45.93 o 
   4   0  16      859.84      840.20     45.43 o 
   6   0  16     1985.60     1981.32     56.01 o 
   8   0  16     1723.78     1753.26     57.47 o 
  10   0  16      665.02      652.59     34.03 o 
  12   0  16     1159.18     1269.49    103.44 o 
 -15   1  16      202.29      205.46     31.74 o 
 -13   1  16       45.24       42.99     15.42 o 
 -11   1  16       16.15       10.84     11.59 o 
  -9   1  16        9.67       -2.67      9.21 o 
  -7   1  16      113.77      139.38     14.89 o 
  -5   1  16      171.37      179.93     12.98 o 
  -3   1  16      180.98      175.65     12.54 o 
  -1   1  16        1.23       -5.77      5.91 o 
   1   1  16      356.80      360.63     16.25 o 
   3   1  16      106.29      105.33     11.17 o 
   5   1  16       92.93      109.20     11.56 o 
   7   1  16      154.20      148.24     20.54 o 
   9   1  16      158.35      179.35     17.27 o 
  11   1  16       19.27       38.33     12.81 o 
 -14   2  16        1.03       -9.74      9.74 o 
 -12   2  16       97.61      139.78     27.53 o 
 -10   2  16       12.98       15.86     10.71 o 
  -8   2  16      153.63      213.46     16.61 o 
  -6   2  16     1564.31     1432.20     46.55 o 
  -4   2  16      315.37      318.12     18.53 o 
  -2   2  16      710.14      713.51     25.90 o 
   0   2  16      312.10      313.79     18.11 o 
   2   2  16        5.09       -2.74      7.31 o 
   4   2  16      216.21      215.56     27.62 o 
   6   2  16      383.77      442.71     31.88 o 
   8   2  16      499.20      568.04     38.20 o 
  10   2  16      107.02      110.51     19.34 o 
  12   2  16      507.20      554.47     33.17 o 
 -15   3  16        2.42       -0.25     15.80 o 
 -13   3  16       75.16       74.41     16.52 o 
 -11   3  16        3.86        1.98      9.80 o 
  -9   3  16       76.66       69.89     12.64 o 
  -7   3  16      295.76      288.21     23.40 o 
  -5   3  16      697.69      660.43     25.48 o 
  -3   3  16      458.63      439.91     21.06 o 
  -1   3  16       11.50        3.60      8.72 o 
   1   3  16      614.98      624.08     36.97 o 
   3   3  16      282.29      296.15     15.73 o 
   5   3  16       80.13       65.96     12.84 o 
   7   3  16      912.35      960.95     80.45 o 
   9   3  16      267.16      295.01     20.20 o 
  11   3  16      103.16      147.04     17.43 o 
 -14   4  16       52.01       32.56     13.41 o 
 -12   4  16       24.14       15.53     10.94 o 
 -10   4  16        4.13       -1.92      9.44 o 
  -8   4  16        3.95       27.00     10.74 o 
  -6   4  16      193.30      187.05     21.44 o 
  -4   4  16       25.01       -3.11     10.02 o 
  -2   4  16      534.13      442.61     21.47 o 
   0   4  16        1.61        2.87      8.96 o 
   2   4  16      273.06      273.15     21.80 o 
   4   4  16        0.06        0.09      9.44 o 
   6   4  16       22.04       15.00     10.27 o 
   8   4  16       10.31        6.93     10.74 o 
  10   4  16       17.70       34.80     12.61 o 
 -13   5  16       71.77       53.10     13.81 o 
 -11   5  16      997.06     1052.89     34.26 o 
  -9   5  16        8.73       -4.89     10.00 o 
  -7   5  16     1442.15     1414.90     38.31 o 
  -5   5  16     1449.24     1358.98     37.24 o 
  -3   5  16     1245.01     1218.67     34.71 o 
  -1   5  16      739.17      762.86     38.46 o 
   1   5  16      726.21      674.93     25.69 o 
   3   5  16     1047.62     1004.98     38.51 o 
   5   5  16      603.38      558.25     25.54 o 
   7   5  16     2378.71     2496.92     67.72 o 
   9   5  16      562.52      518.34     30.93 o 
 -12   6  16       60.82       54.91     16.63 o 
 -10   6  16      100.44      103.67     18.08 o 
  -8   6  16        6.96       25.47     11.12 o 
  -6   6  16      198.20      191.31     17.49 o 
  -4   6  16      293.61      310.63     18.94 o 
  -2   6  16       68.86       56.56     12.07 o 
   0   6  16      103.02      154.52     14.95 o 
   2   6  16      417.94      452.12     22.10 o 
   4   6  16      149.57      174.15     16.41 o 
   6   6  16      157.96      147.63     18.95 o 
   8   6  16      625.09      610.78     44.88 o 
  -9   7  16        2.04       -4.94     11.98 o 
  -7   7  16      144.72      154.60     18.86 o 
  -5   7  16      127.45      127.99     18.08 o 
  -3   7  16      600.95      636.35     51.99 o 
  -1   7  16      203.99      185.29     19.30 o 
   1   7  16       63.76       91.21     15.74 o 
   3   7  16      139.74      131.82     15.06 o 
   5   7  16      257.97      303.56     24.37 o 
   7   7  16      552.98      754.21     36.35 o 
  -8   8  16       13.25        9.12     13.87 o 
  -6   8  16      409.56      451.10     38.31 o 
  -4   8  16      368.64      363.37     24.93 o 
  -2   8  16       40.35       43.22     14.18 o 
   0   8  16      116.90       98.46     16.98 o 
   2   8  16      118.25      106.84     14.32 o 
   4   8  16      153.50      126.10     15.53 o 
  -3   9  16       20.57       30.00     12.89 o 
  -1   9  16       61.82       78.50     15.74 o 
   1   9  16       75.96      106.71     17.30 o 
 -13   1  17      100.00      112.33     20.12 o 
 -11   1  17       94.68       84.75     32.84 o 
  -9   1  17      192.07      227.15     18.45 o 
  -7   1  17      697.50      648.16     26.27 o 
  -5   1  17      238.35      269.23     18.11 o 
  -3   1  17      430.06      439.39     22.12 o 
  -1   1  17     1102.24     1050.01     27.59 o 
   1   1  17      408.81      422.85     19.12 o 
   3   1  17      139.50      149.32     23.84 o 
   5   1  17      542.30      613.19     29.20 o 
   7   1  17       87.07       96.18     21.12 o 
   9   1  17       80.92       70.99     14.92 o 
 -12   2  17      484.10      559.17     26.53 o 
 -10   2  17       37.46       41.42     12.42 o 
  -8   2  17      340.05      319.60     20.17 o 
  -6   2  17      264.09      257.90     18.26 o 
  -4   2  17      175.63      171.57     16.00 o 
  -2   2  17       46.68       47.03     11.54 o 
   0   2  17      303.68      316.44     16.47 o 
   2   2  17       73.69       89.68     11.40 o 
   4   2  17        2.60        7.34     10.27 o 
   6   2  17      241.24      279.52     29.83 o 
   8   2  17       27.40       20.29     11.90 o 
  10   2  17      402.29      506.14     26.54 o 
 -13   3  17        0.44       -2.92     11.38 o 
 -11   3  17       37.81       39.27     12.51 o 
  -9   3  17        2.29       -9.10      9.10 o 
  -7   3  17       81.70       86.97     13.44 o 
  -5   3  17        1.96       -0.21      9.44 o 
  -3   3  17      187.74      194.70     16.19 o 
  -1   3  17      233.59      242.38     17.27 o 
   1   3  17       35.82       47.89     11.69 o 
   3   3  17      115.82      135.63     15.06 o 
   5   3  17      154.09      166.35     27.86 o 
   7   3  17        9.33       -4.92     10.14 o 
   9   3  17       26.84       23.04     17.79 o 
 -12   4  17      100.98      108.69     15.77 o 
 -10   4  17      250.00      234.11     19.25 o 
  -8   4  17      601.99      689.17     28.19 o 
  -6   4  17      617.17      567.06     25.23 o 
  -4   4  17      688.49      682.88     26.72 o 
  -2   4  17      461.89      515.86     23.95 o 
   0   4  17      616.53      653.63     26.09 o 
   2   4  17      678.17      686.23     25.75 o 
   4   4  17      232.05      260.09     20.80 o 
   6   4  17      766.42      834.25     30.74 o 
   8   4  17      370.46      367.02     23.04 o 
 -11   5  17      210.35      299.22     21.43 o 
  -9   5  17        5.05        7.75     11.37 o 
  -7   5  17       67.86       52.46     12.61 o 
  -5   5  17      211.02      234.83     18.02 o 
  -3   5  17        0.83        0.19      9.89 o 
  -1   5  17       16.02       18.09     10.24 o 
   1   5  17      101.61      109.08     12.43 o 
   3   5  17        0.70        2.25      8.78 o 
   5   5  17        1.02       -9.89      9.89 o 
   7   5  17      107.44      119.88     19.30 o 
 -10   6  17       36.92       31.22     16.03 o 
  -8   6  17      375.46      415.26     27.83 o 
  -6   6  17      201.74      205.56     21.51 o 
  -4   6  17      285.04      275.78     41.05 o 
  -2   6  17       95.08      115.17     17.40 o 
   0   6  17       57.23       48.71     14.71 o 
   2   6  17      251.41      253.21     18.49 o 
   4   6  17      104.44       91.27     17.75 o 
   6   6  17      363.47      422.09     28.64 o 
  -7   7  17      284.49      277.09     29.01 o 
  -5   7  17      725.32      795.63     36.71 o 
  -3   7  17      111.48      177.76     20.85 o 
  -1   7  17      255.50      292.28     23.52 o 
   1   7  17       53.90       53.70     20.25 o 
   3   7  17      186.20      200.96     17.67 o 
  -2   8  17       14.23        6.86     12.89 o 
 -12   0  18        7.88       25.18     22.99 o 
 -10   0  18      137.26      191.55     32.84 o 
  -8   0  18      767.66      789.20     52.54 o 
  -6   0  18        4.02      -15.32     15.32 o 
  -4   0  18      284.61      315.24     35.03 o 
  -2   0  18     1126.16     1083.65     59.11 o 
   0   0  18      290.67      262.70     32.84 o 
   2   0  18      904.89      963.24     58.01 o 
   4   0  18     1235.25     1312.42     67.86 o 
   6   0  18      738.25      727.90     51.45 o 
   8   0  18      105.97       86.47     28.46 o 
 -11   1  18       34.94       28.41     16.63 o 
  -9   1  18       76.85       95.80     18.95 o 
  -7   1  18       85.73       69.38     13.90 o 
  -5   1  18       42.79       46.93     12.35 o 
  -3   1  18      500.66      556.59     30.32 o 
  -1   1  18      107.51       96.03     11.99 o 
   1   1  18      407.49      401.79     22.29 o 
   3   1  18      166.73      163.73     20.27 o 
   5   1  18      261.97      264.26     19.79 o 
   7   1  18      202.50      223.36     19.51 o 
 -10   2  18      295.40      340.36     27.83 o 
  -8   2  18      406.49      420.43     23.23 o 
  -6   2  18      112.69      120.30     15.37 o 
  -4   2  18      153.11      210.19     17.06 o 
  -2   2  18      478.36      453.84     36.22 o 
   0   2  18      440.70      462.42     20.07 o 
   2   2  18      302.27      308.09     20.43 o 
   4   2  18     1458.04     1630.32     52.98 o 
   6   2  18      267.12      279.29     37.89 o 
   8   2  18      102.93       86.54     16.79 o 
 -11   3  18       44.32       30.60     12.56 o 
  -9   3  18      228.17      271.30     20.16 o 
  -7   3  18       30.56       26.19     11.54 o 
  -5   3  18        9.40       11.51     11.02 o 
  -3   3  18      298.87      339.48     25.06 o 
  -1   3  18       38.44       16.78     10.74 o 
   1   3  18      118.58      118.91     12.98 o 
   3   3  18       43.83       57.88     13.15 o 
   5   3  18      146.32      150.15     16.84 o 
   7   3  18        8.08        6.61     11.12 o 
 -10   4  18        0.55       -9.00     11.54 o 
  -8   4  18       15.65       19.66     13.92 o 
  -6   4  18        2.87       -0.36     10.07 o 
  -4   4  18       49.27       77.86     14.26 o 
  -2   4  18       31.41       32.84     12.01 o 
   0   4  18       34.02       21.41      9.46 o 
   2   4  18        1.95       -9.00      9.00 o 
   4   4  18      416.84      491.87     37.50 o 
   6   4  18        2.53        6.94     10.94 o 
  -7   5  18      307.09      342.12     21.47 o 
  -5   5  18      701.06      767.86     30.57 o 
  -3   5  18      199.25      223.41     18.26 o 
  -1   5  18      470.70      440.77     24.00 o 
   1   5  18      559.02      574.52     57.03 o 
   3   5  18      471.07      516.71     25.05 o 
   5   5  18      787.60      851.89     85.38 o 
  -6   6  18      175.14      188.21     59.11 o 
  -4   6  18      323.77      425.35     29.01 o 
  -2   6  18      453.17      488.03     30.07 o 
   0   6  18      173.21      176.58     20.85 o 
   2   6  18       79.67       72.90     14.29 o 
  -9   1  19      509.89      516.45     33.25 o 
  -7   1  19      341.96      379.37     29.02 o 
  -5   1  19      165.13      168.96     22.45 o 
  -3   1  19      379.86      391.26     28.18 o 
  -1   1  19      321.49      358.76     22.10 o 
   1   1  19       20.19       27.38     12.78 o 
   3   1  19     1044.21     1111.18     65.06 o 
   5   1  19      112.27      148.43     21.63 o 
  -8   2  19      166.48      192.38     23.52 o 
  -6   2  19      195.60      193.71     18.33 o 
  -4   2  19      163.81      200.87     18.44 o 
  -2   2  19      457.33      506.51     30.81 o 
   0   2  19       39.24       44.37     10.84 o 
   2   2  19      106.62      109.15     15.58 o 
   4   2  19      230.59      302.37     21.87 o 
  -7   3  19       36.48       52.24     16.18 o 
  -5   3  19        6.16       24.49     11.54 o 
  -3   3  19        8.45       15.97     11.90 o 
  -1   3  19        7.80       14.48     10.25 o 
   1   3  19       24.83       13.27     10.09 o 
   3   3  19       83.49      117.97     16.41 o 
  -4   4  19      558.24      612.38     28.38 o 
  -2   4  19      237.56      236.35     19.33 o 
   0   4  19      444.95      479.63     21.74 o 
   2   4  19      360.79      312.27     21.88 o 
  -2   0  20      271.11      282.40     37.22 o 
                                                 
